# Supplementary material for: Dataset on the performance of a three phase induction motor under balanced and unbalanced supply voltage conditions
Source: Data Brief. 2019 Apr 23;24:103947. doi: 10.1016/j.dib.2019.103947 (PMC6510962; doi:10.1016/j.dib.2019.103947)
Supplement: Supplementary file 2 — Multimedia component 2 [file mmc2.xlsx]

## Sheet: BV
Slip	Ira (A)	Irb (A)	Irc (A)	Isa (A)	Isb (A)	Isc (A)	Pr - Total (W)	Ps -Total (W)	Pin (W)	Pin (VAR)	Pin (KVA)	Airgap	Electr Mech	Pos Seq T (Nm)	Neg Seq T (Nm)	pf
-1	291.487	291.487	291.487	306.169	306.169	306.169	70742.1	67827.7	-2914.42	220055	220075	-70742.1	-141484	-450.358	0	-0.0132429
-0.975	291.275	291.275	291.275	305.956	305.956	305.956	70639.6	67733.3	-4717.6	219871	219922	-72450.9	-143091	-461.237	0	-0.0214513
-0.95	291.028	291.028	291.028	305.705	305.705	305.705	70519.6	67622.3	-6608.76	219642	219741	-74231.1	-144751	-472.57	0	-0.0300752
-0.925	290.739	290.739	290.739	305.412	305.412	305.412	70379.5	67492.6	-8593.4	219362	219530	-76086	-146466	-484.378	0	-0.0391444
-0.9	290.403	290.403	290.403	305.07	305.07	305.07	70217	67341.6	-10677.3	219025	219285	-78018.8	-148236	-496.683	0	-0.0486914
-0.875	290.013	290.013	290.013	304.673	304.673	304.673	70028.8	67166.4	-12866.5	218621	218999	-80032.9	-150062	-509.505	0	-0.0587514
-0.85	289.563	289.563	289.563	304.213	304.213	304.213	69811.6	66963.8	-15167.5	218142	218669	-82131.3	-151943	-522.864	0	-0.0693628
-0.825	289.044	289.044	289.044	303.682	303.682	303.682	69561.5	66730.2	-17586.8	217577	218287	-84317	-153879	-536.779	0	-0.0805673
-0.8	288.446	288.446	288.446	303.069	303.069	303.069	69274	66461.2	-20131.3	216914	217847	-86592.5	-155866	-551.265	0	-0.0924104
-0.775	287.758	287.758	287.758	302.363	302.363	302.363	68943.8	66151.9	-22807.9	216139	217339	-88959.8	-157904	-566.335	0	-0.104941
-0.75	286.967	286.967	286.967	301.55	301.55	301.55	68565.1	65796.7	-25623.5	215235	216755	-91420.2	-159985	-581.999	0	-0.118214
-0.725	286.057	286.057	286.057	300.615	300.615	300.615	68131.2	65389.2	-28584.8	214184	216083	-93974	-162105	-598.257	0	-0.132286
-0.7	285.012	285.012	285.012	299.539	299.539	299.539	67634.1	64922	-31698.1	212963	215309	-96620.1	-164254	-615.103	0	-0.147221
-0.675	283.81	283.81	283.81	298.302	298.302	298.302	67064.9	64386.6	-34968.8	211549	214420	-99355.4	-166420	-632.516	0	-0.163086
-0.65	282.428	282.428	282.428	296.877	296.877	296.877	66413.5	63773.2	-38401.4	209912	213396	-102175	-168588	-650.464	0	-0.179954
-0.625	280.839	280.839	280.839	295.238	295.238	295.238	65668	63070.8	-41998.1	208020	212217	-105069	-170737	-668.889	0	-0.197901
-0.6	279.009	279.009	279.009	293.35	293.35	293.35	64815.3	62266.7	-45758.8	205835	210860	-108025	-172841	-687.711	0	-0.21701
-0.575	276.902	276.902	276.902	291.174	291.174	291.174	63840	61346.4	-49679.7	203314	209296	-111026	-174866	-706.814	0	-0.237366
-0.55	274.473	274.473	274.473	288.665	288.665	288.665	62725.1	60293.7	-53752	200409	207493	-114046	-176771	-726.037	0	-0.259055
-0.525	271.673	271.673	271.673	285.77	285.77	285.77	61451.5	59090.3	-57960.1	197065	205412	-117050	-178502	-745.166	0	-0.282166
-0.5	268.44	268.44	268.44	282.427	282.427	282.427	59997.9	57716.2	-62279.7	193220	203009	-119996	-179994	-763.917	0	-0.306783
-0.475	264.709	264.709	264.709	278.567	278.567	278.567	58341.4	56149.2	-66674.7	188808	200234	-122824	-181165	-781.921	0	-0.332983
-0.45	260.399	260.399	260.399	274.108	274.108	274.108	56457.2	54366	-71094.4	183755	197029	-125460	-181918	-798.706	0	-0.360832
-0.425	255.423	255.423	255.423	268.958	268.958	268.958	54320.1	52342.3	-75469.5	177988	193327	-127812	-182132	-813.676	0	-0.390372
-0.4	249.68	249.68	249.68	263.014	263.014	263.014	51904.9	50054.2	-79708	171430	189055	-129762	-181667	-826.092	0	-0.421614
-0.375	243.06	243.06	243.06	256.161	256.161	256.161	49189	47479.9	-83690.8	164010	184129	-131171	-180360	-835.058	0	-0.454523
-0.35	235.443	235.443	235.443	248.276	248.276	248.276	46154.5	44602.1	-87267.9	155669	178461	-131870	-178024	-839.51	0	-0.489002
-0.325	226.705	226.705	226.705	239.232	239.232	239.232	42791.9	41411.5	-90255.9	146370	171960	-131667	-174459	-838.221	0	-0.524866
-0.3	216.718	216.718	216.718	228.898	228.898	228.898	39105	37911.4	-92438.6	136110	164532	-130350	-169455	-829.833	0	-0.561826
-0.275	205.366	205.366	205.366	217.158	217.158	217.158	35115.6	34122	-93570.9	124938	156093	-127693	-162808	-812.918	0	-0.599455
-0.25	192.55	192.55	192.55	203.912	203.912	203.912	30869.4	30086.5	-93391	112967	146572	-123478	-154347	-786.082	0	-0.637166
-0.225	178.203	178.203	178.203	189.102	189.102	189.102	26440.6	25874.8	-91639.1	100391	135927	-117514	-143955	-748.117	0	-0.674179
-0.2	162.309	162.309	162.309	172.723	172.723	172.723	21934.4	21586.5	-88085.4	87492.7	124153	-109672	-131606	-698.193	0	-0.70949
-0.175	144.914	144.914	144.914	154.843	154.843	154.843	17484.8	17348.8	-82564.3	74640.2	111301	-99913	-117398	-636.066	0	-0.741808
-0.15	126.14	126.14	126.14	135.626	135.626	135.626	13247.9	13309.8	-75009.8	62269.5	97488.3	-88319.6	-101568	-562.26	0	-0.769424
-0.125	106.192	106.192	106.192	115.344	115.344	115.344	9389.02	9626.7	-65485.4	50849.6	82909.7	-75112.1	-84501.1	-478.179	0	-0.78984
-0.1	85.3451	85.3451	85.3451	94.4038	94.4038	94.4038	6064.54	6448.57	-54196.8	40833.2	67857.6	-60645.4	-66709.9	-386.081	0	-0.798685
-0.075	63.9371	63.9371	63.9371	73.4036	73.4036	73.4036	3403.67	3898.69	-41483.5	32603.8	52762.6	-45382.2	-48785.9	-288.912	0	-0.78623
-0.05	42.3356	42.3356	42.3356	53.3497	53.3497	53.3497	1492.29	2059.44	-27786.3	26428.7	38347.8	-29845.8	-31338.1	-190.004	0	-0.724587
-0.025	20.9098	20.9098	20.9098	36.4924	36.4924	36.4924	364.033	963.585	-13597.7	22431.2	26230.8	-14561.3	-14925.3	-92.7002	0	-0.518388
0
0.025	20.1059	20.1059	20.1059	35.0894	35.0894	35.0894	336.578	890.914	14354	20739.5	25222.3	13463.1	13126.6	85.709	0	0.569102
0.05	39.1864	39.1864	39.1864	49.3812	49.3812	49.3812	1278.53	1764.44	27335.1	22643	35495.2	25570.6	24292.1	162.788	0	0.770105
0.075	57.0908	57.0908	57.0908	65.5436	65.5436	65.5436	2713.77	3108.45	39292	25995.2	47112.8	36183.6	33469.8	230.352	0	0.833999
0.1	73.7346	73.7346	73.7346	81.5609	81.5609	81.5609	4526.71	4813.36	50080.5	30478.9	58626.1	45267.1	40740.4	288.179	0	0.854236
0.125	89.09	89.09	89.09	96.7689	96.7689	96.7689	6608.44	6775.73	59643.2	35790.4	69557.6	52867.5	46259.1	336.565	0	0.857465
0.15	103.174	103.174	103.174	110.933	110.933	110.933	8863	8904.38	67991	41658.9	79738.6	59086.6	50223.6	376.157	0	0.852674
0.175	116.035	116.035	116.035	123.986	123.986	123.986	11210.4	11123.2	75182.7	47855.7	89121.3	64059.5	52849.1	407.815	0	0.843599
0.2	127.745	127.745	127.745	135.941	135.941	135.941	13587.1	13371.6	81306.9	54196.6	97714.3	67935.3	54348.2	432.49	0	0.832088
0.225	138.384	138.384	138.384	146.848	146.848	146.848	15944.5	15603.3	86468	60539.1	105554	70864.6	54920.1	451.138	0	0.819181
0.25	148.041	148.041	148.041	156.777	156.777	156.777	18247.6	17784.8	90775.2	66777.6	112692	72990.4	54742.8	464.671	0	0.805519
0.275	156.804	156.804	156.804	165.808	165.808	165.808	20471.9	19892.6	94335.8	72837.2	119183	74443.1	53971.3	473.92	0	0.791523
0.3	164.759	164.759	164.759	174.019	174.019	174.019	22601.5	21911.7	97250	78667.7	125085	75338.4	52736.9	479.619	0	0.777473
0.325	171.984	171.984	171.984	181.488	181.488	181.488	24627.4	23833	99609.6	84238	130454	75776.6	51149.2	482.409	0	0.763564
0.35	178.556	178.556	178.556	188.288	188.288	188.288	26545.3	25652.4	101496	89531.3	135341	75843.7	49298.4	482.836	0	0.749926
0.375	184.54	184.54	184.54	194.486	194.486	194.486	28354.4	27369.2	102981	94541.6	139797	75611.8	47257.4	481.36	0	0.736647
0.4	189.999	189.999	189.999	200.145	200.145	200.145	30056.7	28985	104127	99270.3	143864	75141.7	45085	478.367	0	0.723784
0.425	194.986	194.986	194.986	205.319	205.319	205.319	31655.5	30503	104987	103724	147583	74483.5	42828	474.177	0	0.71137
0.45	199.553	199.553	199.553	210.058	210.058	210.058	33155.5	31927.4	105606	107914	150990	73678.8	40523.3	469.054	0	0.699425
0.475	203.741	203.741	203.741	214.407	214.407	214.407	34561.7	33263.1	106025	111851	154116	72761.5	38199.8	463.214	0	0.687953
0.5	207.589	207.589	207.589	218.406	218.406	218.406	35879.8	34515.3	106275	115549	156990	71759.6	35879.8	456.836	0	0.676953
0.525	211.133	211.133	211.133	222.089	222.089	222.089	37115.3	35689.2	106385	119023	159638	70695.8	33580.5	450.063	0	0.666416
0.55	214.402	214.402	214.402	225.488	225.488	225.488	38273.6	36790	106378	122286	162081	69588.4	31314.8	443.014	0	0.65633
0.575	217.424	217.424	217.424	228.631	228.631	228.631	39360.2	37822.7	106275	125352	164340	68452.4	29092.3	435.782	0	0.646679
0.6	220.223	220.223	220.223	231.542	231.542	231.542	40379.9	38792.2	106092	128235	166433	67299.9	26920	428.444	0	0.637447
0.625	222.819	222.819	222.819	234.244	234.244	234.244	41337.7	39702.8	105843	130948	168375	66140.4	24802.6	421.063	0	0.628616
0.65	225.233	225.233	225.233	236.756	236.756	236.756	42238.1	40558.9	105541	133501	170181	64981.7	22743.6	413.686	0	0.620168
0.675	227.48	227.48	227.48	239.096	239.096	239.096	43085.1	41364.5	105194	135907	171862	63829.8	20744.7	406.353	0	0.612085
0.7	229.576	229.576	229.576	241.278	241.278	241.278	43882.7	42123.1	104813	138176	173431	62689.6	18806.9	399.095	0	0.604348
0.725	231.534	231.534	231.534	243.318	243.318	243.318	44634.5	42838.2	104403	140317	174897	61564.9	16930.3	391.934	0	0.59694
0.75	233.367	233.367	233.367	245.226	245.226	245.226	45343.8	43513	103971	142340	176269	60458.4	15114.6	384.89	0	0.589845
0.775	235.084	235.084	235.084	247.016	247.016	247.016	46013.7	44150.3	103523	144253	177555	59372.5	13358.8	377.977	0	0.583045
0.8	236.696	236.696	236.696	248.696	248.696	248.696	46646.9	44752.8	103061	146063	178763	58308.6	11661.7	371.204	0	0.576526
0.825	238.211	238.211	238.211	250.275	250.275	250.275	47246	45323	102591	147778	179898	57267.9	10021.9	364.579	0	0.570273
0.85	239.638	239.638	239.638	251.762	251.762	251.762	47813.5	45863.1	102114	149404	180966	56251.2	8437.67	358.106	0	0.564271
0.875	240.982	240.982	240.982	253.163	253.163	253.163	48351.5	46375.1	101634	150947	181974	55258.9	6907.36	351.789	0	0.558508
0.9	242.251	242.251	242.251	254.486	254.486	254.486	48862	46861.1	101152	152413	182925	54291.2	5429.12	345.628	0	0.552971
0.925	243.45	243.45	243.45	255.737	255.737	255.737	49347	47322.8	100671	153807	183824	53348.1	4001.11	339.625	0	0.547649
0.95	244.585	244.585	244.585	256.92	256.92	256.92	49808	47761.7	100191	155133	184674	52429.5	2621.48	333.777	0	0.542529
0.975	245.66	245.66	245.66	258.041	258.041	258.041	50246.8	48179.5	99714.6	156397	185480	51535.1	1288.38	328.083	0	0.537602
1	246.679	246.679	246.679	259.104	259.104	259.104	50664.6	48577.3	99241.9	157601	186245	50664.6	-1.03468e-11		0	0.532858
1.025	247.647	247.647	247.647	260.114	260.114	260.114	51062.9	48956.6	98774.1	158750	186970	49817.5	-1245.44	317.148	0	0.528288
1.05	248.566	248.566	248.566	261.074	261.074	261.074	51442.9	49318.5	98311.8	159847	187660	48993.3	-2449.66	311.901	0	0.523882
1.075	249.442	249.442	249.442	261.987	261.987	261.987	51805.8	49664.1	97855.5	160895	188316	48191.4	-3614.36	306.796	0	0.519634
1.1	250.275	250.275	250.275	262.856	262.856	262.856	52152.5	49994.4	97405.7	161898	188941	47411.4	-4741.14	301.83	0	0.515534
1.125	251.069	251.069	251.069	263.685	263.685	263.685	52484.1	50310.2	96962.7	162858	189537	46652.5	-5831.56	296.999	0	0.511576
1.15	251.827	251.827	251.827	264.476	264.476	264.476	52801.4	50612.5	96526.8	163777	190106	45914.3	-6887.14	292.3	0	0.507753
1.175	252.551	252.551	252.551	265.232	265.232	265.232	53105.4	50902.1	96098.2	164658	190649	45196.1	-7909.32	287.727	0	0.504058
1.2	253.243	253.243	253.243	265.954	265.954	265.954	53396.8	51179.7	95677	165503	191168	44497.3	-8899.46	283.279	0	0.500486
1.225	253.905	253.905	253.905	266.645	266.645	266.645	53676.2	51446	95263.3	166314	191665	43817.3	-9858.9	278.95	0	0.497031
1.25	254.538	254.538	254.538	267.307	267.307	267.307	53944.4	51701.5	94857.1	167093	192140	43155.5	-10788.9	274.737	0	0.493687
1.275	255.145	255.145	255.145	267.94	267.94	267.94	54202.1	51947	94458.4	167842	192596	42511.4	-11690.6	270.636	0	0.490449
1.3	255.727	255.727	255.727	268.548	268.548	268.548	54449.6	52183	94067.3	168562	193033	41884.3	-12565.3	266.644	0	0.487313
1.325	256.286	256.286	256.286	269.132	269.132	269.132	54687.8	52409.9	93683.7	169254	193452	41273.8	-13414	262.757	0	0.484273
1.35	256.822	256.822	256.822	269.692	269.692	269.692	54916.9	52628.3	93307.5	169922	193855	40679.2	-14237.7	258.972	0	0.481327
1.375	257.338	257.338	257.338	270.23	270.23	270.23	55137.5	52838.6	92938.6	170564	194242	40100	-15037.5	255.285	0	0.478469
1.4	257.833	257.833	257.833	270.748	270.748	270.748	55350.1	53041.2	92577	171184	194614	39535.8	-15814.3	251.693	0	0.475696
1.425	258.31	258.31	258.31	271.246	271.246	271.246	55555	53236.5	92222.5	171782	194972	38986	-16569	248.192	0	0.473005
1.45	258.769	258.769	258.769	271.725	271.725	271.725	55752.7	53424.9	91875	172358	195316	38450.1	-17302.5	244.781	0	0.470391
1.475	259.211	259.211	259.211	272.187	272.187	272.187	55943.4	53606.7	91534.5	172915	195648	37927.7	-18015.7	241.455	0	0.467852
1.5	259.638	259.638	259.638	272.633	272.633	272.633	56127.6	53782.3	91200.7	173453	195969	37418.4	-18709.2	238.213	0	0.465384
1.525	260.049	260.049	260.049	273.062	273.062	273.062	56305.5	53951.9	90873.6	173974	196277	36921.6	-19383.9	235.05	0	0.462986
1.55	260.446	260.446	260.446	273.477	273.477	273.477	56477.5	54115.9	90553	174476	196575	36437.1	-20040.4	231.966	0	0.460653
1.575	260.829	260.829	260.829	273.877	273.877	273.877	56643.8	54274.5	90238.8	174963	196863	35964.3	-20679.5	228.956	0	0.458383
1.6	261.199	261.199	261.199	274.264	274.264	274.264	56804.7	54427.9	89930.8	175434	197141	35502.9	-21301.7	226.019	0	0.456175
1.625	261.557	261.557	261.557	274.638	274.638	274.638	56960.4	54576.4	89628.9	175890	197410	35052.5	-21907.8	223.151	0	0.454024
1.65	261.903	261.903	261.903	274.999	274.999	274.999	57111.2	54720.2	89333	176332	197670	34612.8	-22498.3	220.352	0	0.45193
1.675	262.238	262.238	262.238	275.349	275.349	275.349	57257.3	54859.5	89043	176760	197921	34183.5	-23073.8	217.619	0	0.449891
1.7	262.562	262.562	262.562	275.688	275.688	275.688	57398.9	54994.6	88758.6	177176	198165	33764.1	-23634.8	214.949	0	0.447903
1.725	262.876	262.876	262.876	276.016	276.016	276.016	57536.2	55125.5	88479.8	177578	198401	33354.3	-24181.9	212.34	0	0.445966
1.75	263.18	263.18	263.18	276.334	276.334	276.334	57669.4	55252.5	88206.5	177969	198629	32953.9	-24715.5	209.791	0	0.444076
1.775	263.474	263.474	263.474	276.642	276.642	276.642	57798.6	55375.8	87938.4	178349	198850	32562.6	-25236	207.3	0	0.442234
1.8	263.76	263.76	263.76	276.941	276.941	276.941	57924.1	55495.5	87675.6	178718	199065	32180.1	-25744.1	204.865	0	0.440436
1.825	264.038	264.038	264.038	277.231	277.231	277.231	58046	55611.7	87417.7	179076	199274	31806	-26240	202.483	0	0.438682
1.85	264.307	264.307	264.307	277.512	277.512	277.512	58164.4	55724.6	87164.8	179424	199476	31440.2	-26724.2	200.154	0	0.436969
1.875	264.568	264.568	264.568	277.785	277.785	277.785	58279.4	55834.4	86916.8	179762	199672	31082.4	-27197.1	197.876	0	0.435297
1.9	264.822	264.822	264.822	278.05	278.05	278.05	58391.3	55941.1	86673.4	180091	199863	30732.3	-27659	195.648	0	0.433664
1.925	265.068	265.068	265.068	278.308	278.308	278.308	58500.1	56044.9	86434.6	180412	200048	30389.7	-28110.4	193.467	0	0.432069
1.95	265.308	265.308	265.308	278.559	278.559	278.559	58605.9	56145.9	86200.2	180723	200228	30054.3	-28551.6	191.332	0	0.430509
1.975	265.541	265.541	265.541	278.803	278.803	278.803	58709	56244.2	85970.2	181027	200404	29726.1	-28982.9	189.242	0	0.428986

## Sheet: 1% UB
Slip	Ira (A)	Irb (A)	Irc (A)	Isa (A)	Isb (A)	Isc (A)	Pr - Total (W)	Ps -Total (W)	Pin (W)	Pin (VAR)	Pin (KVA)	Airgap	Electr Mech	Pos Seq T (Nm)	Neg Seq T (Nm)	pf
-1	290.802	293.051	290.614	305.516	307.804	305.193	70744.1	67829.6	-2911.78	220062	220081	-70741.4	-141486	-450.358	-0.00434215	-0.0132305
-0.975	290.577	292.84	290.416	305.29	307.592	304.993	70641.7	67735.3	-4714.95	219877	219928	-72450.2	-143092	-461.237	-0.00437563	-0.0214386
-0.95	290.315	292.593	290.183	305.025	307.343	304.755	70521.6	67624.3	-6606.11	219648	219748	-74230.4	-144752	-472.57	-0.00440963	-0.0300623
-0.925	290.011	292.304	289.908	304.717	307.05	304.475	70381.6	67494.5	-8590.74	219368	219537	-76085.3	-146467	-484.378	-0.00444416	-0.0391312
-0.9	289.659	291.968	289.588	304.36	306.709	304.148	70219	67343.5	-10674.6	219031	219291	-78018.1	-148237	-496.683	-0.00447921	-0.0486779
-0.875	289.253	291.578	289.215	303.947	306.313	303.766	70030.8	67168.3	-12863.9	218627	219005	-80032.2	-150063	-509.505	-0.00451482	-0.0587376
-0.85	288.786	291.128	288.782	303.471	305.853	303.322	69813.7	66965.8	-15164.8	218148	218675	-82130.6	-151944	-522.864	-0.00455099	-0.0693487
-0.825	288.249	290.608	288.282	302.922	305.322	302.808	69563.6	66732.1	-17584.1	217584	218293	-84316.3	-153880	-536.779	-0.00458774	-0.0805529
-0.8	287.633	290.009	287.703	302.291	304.71	302.213	69276	66463.1	-20128.6	216921	217853	-86591.7	-155868	-551.265	-0.00462507	-0.0923956
-0.775	286.925	289.319	287.036	301.566	304.003	301.527	68945.9	66153.8	-22805.2	216145	217345	-88959	-157905	-566.335	-0.00466301	-0.104926
-0.75	286.113	288.526	286.267	300.734	303.19	300.734	68567.2	65798.7	-25620.8	215241	216761	-91419.5	-159987	-581.999	-0.00470156	-0.118199
-0.725	285.182	287.614	285.381	299.777	302.254	299.821	68133.2	65391.2	-28582.1	214190	216088	-93973.3	-162106	-598.257	-0.00474074	-0.13227
-0.7	284.114	286.566	284.361	298.679	301.177	298.769	67636.1	64924	-31695.4	212969	215315	-96619.3	-164255	-615.103	-0.00478057	-0.147205
-0.675	282.889	285.36	283.186	297.418	299.937	297.556	67066.9	64388.5	-34966.2	211555	214425	-99354.7	-166422	-632.516	-0.00482106	-0.163069
-0.65	281.483	283.974	281.834	295.97	298.511	296.159	66415.5	63775.2	-38398.7	209918	213401	-102174	-168589	-650.464	-0.00486224	-0.179936
-0.625	279.867	282.379	280.276	294.305	296.868	294.548	65670.1	63072.8	-41995.3	208026	212223	-105068	-170738	-668.889	-0.0049041	-0.197883
-0.6	278.011	280.543	278.48	292.389	294.976	292.691	64817.3	62268.6	-45756.1	205841	210866	-108025	-172842	-687.711	-0.00494668	-0.216992
-0.575	275.875	278.428	276.409	290.185	292.795	290.548	63842	61348.3	-49677	203321	209301	-111025	-174867	-706.814	-0.00498999	-0.237346
-0.55	273.417	275.991	274.02	287.646	290.28	288.075	62727.1	60295.6	-53749.3	200415	207498	-114045	-176772	-726.037	-0.00503405	-0.259035
-0.525	270.585	273.179	271.261	284.72	287.377	285.218	61453.5	59092.3	-57957.4	197071	205417	-117050	-178503	-745.166	-0.00507888	-0.282145
-0.5	267.32	269.934	268.074	281.345	284.026	281.918	59999.9	57718.1	-62276.9	193226	203014	-119995	-179995	-763.917	-0.0051245	-0.306762
-0.475	263.555	266.186	264.392	277.451	280.155	278.103	58343.4	56151.2	-66672	188814	200239	-122823	-181167	-781.921	-0.00517093	-0.332961
-0.45	259.21	261.858	260.136	272.956	275.683	273.692	56459.2	54368	-71091.7	183762	197034	-125460	-181919	-798.706	-0.00521819	-0.360809
-0.425	254.198	256.861	255.217	267.769	270.517	268.595	54322.1	52344.3	-75466.8	177994	193332	-127811	-182133	-813.676	-0.0052663	-0.390348
-0.4	248.418	251.092	249.537	261.787	264.554	262.707	51906.9	50056.1	-79705.3	171436	189059	-129761	-181668	-826.092	-0.00531528	-0.42159
-0.375	241.761	244.442	242.984	254.895	257.68	255.915	49191	47481.8	-83688	164016	184133	-131170	-180361	-835.058	-0.00536516	-0.454498
-0.35	234.107	236.791	235.44	246.971	249.77	248.096	46156.5	44604	-87265.1	155675	178465	-131869	-178026	-839.51	-0.00541597	-0.488975
-0.325	225.331	228.011	226.779	237.887	240.695	239.121	42793.9	41413.5	-90253.2	146376	171964	-131667	-174461	-838.221	-0.00546772	-0.524838
-0.3	215.309	217.978	216.876	227.514	230.328	228.862	39107	37913.3	-92435.8	136117	164536	-130349	-169456	-829.833	-0.00552044	-0.561797
-0.275	203.924	206.572	205.613	215.736	218.548	217.199	35117.5	34123.9	-93568.1	124944	156096	-127692	-162810	-812.918	-0.00557417	-0.599425
-0.25	191.077	193.693	192.89	202.454	205.259	204.034	30871.4	30088.4	-93388.2	112973	146575	-123477	-154348	-786.082	-0.00562892	-0.637134
-0.225	176.704	179.276	178.64	187.611	190.401	189.305	26442.6	25876.7	-91636.3	100397	135930	-117513	-143956	-748.117	-0.00568473	-0.674146
-0.2	160.788	163.303	162.846	171.202	173.971	173.006	21936.4	21588.4	-88082.6	87498.9	124156	-109671	-131607	-698.193	-0.00574162	-0.709454
-0.175	143.379	145.821	145.553	153.298	156.039	155.204	17486.8	17350.6	-82561.4	74646.3	111303	-99912.1	-117399	-636.066	-0.00579964	-0.741769
-0.15	124.599	126.954	126.882	134.063	136.774	136.057	13249.9	13311.7	-75007	62275.6	97490	-88318.7	-101569	-562.26	-0.0058588	-0.769381
-0.125	104.653	106.904	107.034	113.769	116.453	115.829	9390.99	9628.6	-65482.6	50855.7	82911.2	-75111.2	-84502.2	-478.179	-0.00591914	-0.789792
-0.1	83.8183	85.9526	86.2851	92.8238	95.4937	94.9145	6066.51	6450.46	-54194	40839.3	67859	-60644.5	-66711	-386.081	-0.0059807	-0.798627
-0.075	62.4316	64.4375	64.9699	71.8318	74.5169	73.8885	3405.64	3900.58	-41480.7	32609.9	52764.1	-45381.3	-48786.9	-288.912	-0.00604352	-0.786154
-0.05	40.861	42.7316	43.4557	51.8214	54.5677	53.6964	1494.26	2061.32	-27783.5	26434.8	38350	-29844.8	-31339.1	-190.004	-0.00610762	-0.724472
-0.025	19.4778	21.22	22.1148	35.1601	37.9429	36.4279	365.996	965.466	-13594.9	22437.2	26234.5	-14560.3	-14926.3	-92.7002	-0.00617305	-0.518206
0
0.025	21.4638	20.1284	18.8134	35.3848	36.3496	33.5886	338.535	892.789	14356.9	20745.5	25228.9	13464.1	13125.6	85.709	-0.00630806	0.569067
0.05	40.4863	39.2837	37.834	50.0786	50.324	47.7796	1280.48	1766.31	27337.9	22649.1	35501.3	25571.6	24291.1	162.788	-0.00637773	0.770054
0.075	58.3328	57.2762	55.694	66.3834	66.3396	63.937	2715.72	3110.32	39294.9	26001.2	47118.5	36184.6	33468.9	230.352	-0.00644888	0.833959
0.1	74.918	74.0065	72.3029	82.4456	82.3027	79.9578	4528.66	4815.22	50083.4	30484.9	58631.7	45268.2	40739.5	288.179	-0.00652159	0.854204
0.125	90.2148	89.4437	87.6311	97.657	97.5019	95.1677	6610.38	6777.59	59646.1	35796.3	69563.2	52868.5	46258.1	336.565	-0.00659588	0.857438
0.15	104.241	103.604	101.694	111.804	111.679	109.332	8864.94	8906.24	67993.9	41664.9	79744.2	59087.7	50222.8	376.157	-0.00667182	0.852651
0.175	117.045	116.536	114.54	124.83	124.758	122.386	11212.3	11125	75185.6	47861.7	89126.9	64060.5	52848.2	407.815	-0.00674945	0.843579
0.2	128.699	128.309	126.239	136.751	136.743	134.342	13589	13373.4	81309.8	54202.5	97720	67936.4	54347.4	432.49	-0.00682882	0.832069
0.225	139.285	139.008	136.871	147.623	147.682	145.251	15946.5	15605.2	86470.9	60545	105560	70865.7	54919.2	451.138	-0.00691	0.819163
0.25	148.891	148.719	146.525	157.515	157.645	155.183	18249.5	17786.7	90778.2	66783.5	112697	72991.5	54742	464.671	-0.00699304	0.805503
0.275	157.606	157.531	155.287	166.508	166.707	164.218	20473.8	19894.5	94338.7	72843.1	119189	74444.2	53970.5	473.92	-0.00707801	0.791508
0.3	165.513	165.531	163.243	174.683	174.949	172.434	22603.4	21913.5	97253	78673.6	125091	75339.5	52736.1	479.619	-0.00716496	0.77746
0.325	172.694	172.797	170.472	182.116	182.448	179.91	24629.3	23834.8	99612.6	84243.9	130460	75777.8	51148.5	482.409	-0.00725396	0.763551
0.35	179.223	179.406	177.047	188.881	189.276	186.717	26547.2	25654.3	101499	89537.2	135348	75844.8	49297.6	482.836	-0.00734507	0.749914
0.375	185.167	185.424	183.037	195.046	195.5	192.923	28356.3	27371.1	102984	94547.5	139803	75613	47256.7	481.36	-0.00743838	0.736636
0.4	190.588	190.914	188.503	200.672	201.183	198.59	30058.6	28986.8	104130	99276.2	143871	75142.9	45084.3	478.367	-0.00753395	0.723773
0.425	195.539	195.931	193.498	205.815	206.379	203.772	31657.4	30504.8	104990	103730	147590	74484.7	42827.3	474.177	-0.00763186	0.711361
0.45	200.07	200.523	198.072	210.524	211.139	208.52	33157.3	31929.2	105609	107919	150996	73680	40522.7	469.054	-0.00773219	0.699416
0.475	204.225	204.736	202.269	214.844	215.507	212.879	34563.6	33264.9	106028	111856	154122	72762.8	38199.2	463.214	-0.00783501	0.687945
0.5	208.042	208.607	206.127	218.815	219.524	216.886	35881.7	34517.1	106278	115555	156996	71760.9	35879.2	456.836	-0.00794043	0.676945
0.525	211.556	212.171	209.68	222.471	223.224	220.579	37117.2	35691	106388	119028	159644	70697.1	33579.9	450.063	-0.00804851	0.666409
0.55	214.796	215.459	212.959	225.845	226.638	223.988	38275.5	36791.8	106381	122292	162087	69589.7	31314.2	443.014	-0.00815937	0.656323
0.575	217.791	218.499	215.991	228.963	229.796	227.141	39362	37824.5	106278	125358	164346	68453.7	29091.7	435.782	-0.00827308	0.646673
0.6	220.563	221.314	218.8	231.851	232.721	230.063	40381.8	38793.9	106095	128241	166439	67301.2	26919.4	428.444	-0.00838975	0.637441
0.625	223.134	223.925	221.407	234.53	235.435	232.775	41339.6	39704.6	105846	130953	168381	66141.7	24802.1	421.063	-0.00850949	0.628611
0.65	225.522	226.353	223.831	237.02	237.959	235.298	42239.9	40560.7	105544	133507	170187	64983	22743.1	413.686	-0.00863239	0.620163
0.675	227.746	228.613	226.089	239.338	240.309	237.648	43086.9	41366.2	105197	135913	171869	63831.2	20744.2	406.353	-0.00875857	0.61208
0.7	229.819	230.721	228.196	241.499	242.502	239.841	43884.6	42124.8	104816	138182	173437	62691	18806.5	399.095	-0.00888813	0.604344
0.725	231.754	232.69	230.165	243.519	244.55	241.891	44636.3	42840	104406	140323	174903	61566.3	16930	391.934	-0.0090212	0.596937
0.75	233.565	234.533	232.009	245.408	246.468	243.811	45345.6	43514.7	103975	142346	176275	60459.9	15114.2	384.89	-0.00915789	0.589842
0.775	235.261	236.26	233.738	247.178	248.265	245.612	46015.4	44152	103526	144258	177562	59373.9	13358.5	377.977	-0.00929832	0.583042
0.8	236.852	237.881	235.361	248.839	249.952	247.303	46648.6	44754.5	103065	146069	178769	58310.1	11661.4	371.204	-0.00944262	0.576524
0.825	238.347	239.404	236.889	250.4	251.538	248.894	47247.8	45324.7	102594	147783	179904	57269.4	10021.6	364.579	-0.00959091	0.570271
0.85	239.754	240.838	238.327	251.868	253.031	250.392	47815.2	45864.8	102117	149409	180973	56252.7	8437.44	358.106	-0.00974332	0.564269
0.875	241.079	242.19	239.684	253.252	254.439	251.805	48353.2	46376.8	101637	150953	181980	55260.4	6907.16	351.789	-0.00989997	0.558507
0.9	242.329	243.465	240.965	254.558	255.767	253.141	48863.8	46862.8	101156	152419	182931	54292.7	5428.96	345.628	-0.010061	0.55297
0.925	243.509	244.67	242.177	255.791	257.022	254.403	49348.7	47324.4	100674	153812	183830	53349.7	4000.99	339.625	-0.0102265	0.547648
0.95	244.625	245.81	243.325	256.958	258.21	255.599	49809.7	47763.4	100195	155139	184681	52431.1	2621.39	333.777	-0.0103967	0.542529
0.975	245.682	246.89	244.413	258.062	259.334	256.733	50248.5	48181.1	99717.9	156402	185486	51536.8	1288.34	328.083	-0.0105716	0.537602
1	246.683	247.913	245.447	259.109	260.401	257.81	50666.3	48578.9	99245.2	157606	186251	50666.3	1.13448e-13			0.532858
1.025	247.633	248.885	246.429	260.102	261.413	258.833	51064.6	48958.2	98777.4	158755	186976	49819.2	-1245.39	317.148	-0.0109361	0.528288
1.05	248.535	249.808	247.363	261.045	262.375	259.807	51444.6	49320.1	98315.1	159852	187666	48995	-2449.58	311.901	-0.0111259	0.523883
1.075	249.392	250.686	248.253	261.942	263.29	260.734	51807.4	49665.7	97858.9	160901	188322	48193.2	-3614.22	306.796	-0.0113208	0.519635
1.1	250.207	251.521	249.102	262.795	264.161	261.619	52154.1	49995.9	97409.1	161903	188948	47413.2	-4740.95	301.83	-0.0115209	0.515535
1.125	250.984	252.317	249.912	263.608	264.991	262.463	52485.7	50311.8	96966.1	162863	189543	46654.4	-5831.33	296.999	-0.0117263	0.511577
1.15	251.724	253.076	250.687	264.383	265.782	263.27	52803	50614.1	96530.2	163782	190112	45916.2	-6886.86	292.3	-0.0119369	0.507755
1.175	252.43	253.8	251.428	265.123	266.537	264.042	53107	50903.6	96101.6	164663	190655	45198	-7908.98	287.727	-0.0121526	0.50406
1.2	253.104	254.492	252.138	265.829	267.258	264.782	53398.3	51181.2	95680.4	165508	191174	44499.2	-8899.07	283.279	-0.0123735	0.500489
1.225	253.748	255.152	252.819	266.503	267.947	265.491	53677.7	51447.4	95266.7	166319	191671	43819.3	-9858.45	278.95	-0.0125992	0.497033
1.25	254.364	255.784	253.472	267.148	268.606	266.171	53945.9	51703	94860.5	167098	192146	43157.6	-10788.4	274.737	-0.0128297	0.49369
1.275	254.953	256.389	254.099	267.766	269.237	266.824	54203.5	51948.4	94461.9	167846	192602	42513.5	-11690.1	270.636	-0.0130645	0.490452
1.3	255.517	256.967	254.703	268.357	269.84	267.452	54451.1	52184.4	94070.8	168566	193038	41886.4	-12564.7	266.644	-0.0133032	0.487316
1.325	256.058	257.522	255.284	268.924	270.419	268.057	54689.2	52411.3	93687.2	169259	193458	41275.9	-13413.3	262.757	-0.0135451	0.484277
1.35	256.576	258.053	255.843	269.468	270.973	268.639	54918.3	52629.6	93311	169926	193860	40681.4	-14237	258.972	-0.0137895	0.481331
1.375	257.073	258.562	256.383	269.99	271.504	269.201	55138.9	52839.9	92942.1	170569	194247	40102.2	-15036.7	255.285	-0.0140354	0.478474
1.4	257.55	259.049	256.905	270.491	272.013	269.743	55351.4	53042.5	92580.5	171188	194619	39538	-15813.4	251.693	-0.0142815	0.475701
1.425	258.009	259.517	257.409	270.973	272.502	270.267	55556.3	53237.8	92226	171786	194977	38988.3	-16568.1	248.192	-0.0145261	0.47301
1.45	258.449	259.966	257.897	271.436	272.97	270.774	55753.9	53426.1	91878.6	172363	195322	38452.4	-17301.5	244.781	-0.0147671	0.470396
1.475	258.873	260.395	258.37	271.882	273.419	271.265	55944.6	53607.9	91538	172919	195654	37930.1	-18014.6	241.455	-0.0150021	0.467858
1.5	259.282	260.808	258.828	272.312	273.85	271.74	56128.8	53783.5	91204.2	173457	195974	37420.8	-18708	238.213	-0.0152279	0.46539
1.525	259.675	261.202	259.273	272.726	274.263	272.202	56306.6	53953.1	90877.1	173977	196282	36924.1	-19382.6	235.05	-0.0154405	0.462992
1.55	260.055	261.58	259.706	273.126	274.658	272.65	56478.6	54117	90556.5	174480	196580	36439.5	-20039	231.966	-0.0156351	0.460659
1.575	260.422	261.942	260.127	273.512	275.037	273.086	56644.8	54275.5	90242.3	174966	196868	35966.8	-20678	228.956	-0.0158059	0.45839
1.6	260.776	262.287	260.537	273.886	275.399	273.511	56805.7	54428.8	89934.3	175437	197146	35505.4	-21300.2	226.019	-0.0159456	0.456182
1.625	261.12	262.617	260.937	274.248	275.745	273.924	56961.3	54577.3	89632.4	175893	197414	35055.1	-21906.3	223.151	-0.0160453	0.454032
1.65	261.453	262.931	261.328	274.599	276.075	274.327	57112.1	54721	89336.4	176335	197674	34615.4	-22496.7	220.352	-0.0160945	0.451938
1.675	261.777	263.23	261.709	274.941	276.389	274.721	57258.1	54860.3	89046.3	176763	197925	34186	-23072.1	217.619	-0.0160803	0.449898
1.7	262.093	263.513	262.082	275.274	276.688	275.105	57399.7	54995.3	88761.9	177178	198169	33766.6	-23633.1	214.949	-0.0159873	0.447911
1.725	262.402	263.781	262.447	275.6	276.971	275.48	57536.9	55126.2	88483	177581	198404	33356.8	-24180.1	212.34	-0.0157973	0.445973
1.75	262.706	264.033	262.803	275.92	277.238	275.846	57670	55253.1	88209.5	177972	198632	32956.4	-24713.6	209.791	-0.015489	0.444084
1.775	263.005	264.269	263.152	276.235	277.49	276.203	57799.2	55376.3	87941.3	178351	198854	32565	-25234.2	207.3	-0.0150379	0.442241
1.8	263.301	264.49	263.491	276.547	277.726	276.551	57924.6	55495.9	87678.3	178719	199068	32182.3	-25742.2	204.865	-0.0144163	0.440444
1.825	263.597	264.695	263.822	276.857	277.946	276.89	58046.3	55612.1	87420.2	179077	199276	31808.1	-26238.2	202.483	-0.0135938	0.438689
1.85	263.893	264.885	264.144	277.167	278.152	277.218	58164.7	55724.9	87167.1	179425	199478	31442.2	-26722.5	200.154	-0.0125386	0.436976
1.875	264.192	265.06	264.454	277.479	278.343	277.534	58279.6	55834.6	86918.8	179763	199674	31084.1	-27195.5	197.876	-0.0112188	0.435303
1.9	264.494	265.221	264.751	277.794	278.521	277.837	58391.4	55941.3	86675	180092	199865	30733.8	-27657.7	195.648	-0.00960598	0.433669
1.925	264.802	265.37	265.033	278.114	278.687	278.124	58500.2	56045	86435.9	180413	200050	30390.9	-28109.3	193.467	-0.00767839	0.432072
1.95	265.117	265.509	265.298	278.439	278.843	278.395	58606	56146	86201.1	180724	200229	30055.2	-28550.8	191.332	-0.00542625	0.430512
1.975	265.439	265.64	265.544	278.77	278.992	278.646	58709	56244.2	85970.7	181028	200404	29726.5	-28982.5	189.242	-0.00285697	0.428986

## Sheet: 2% UB
Slip	Ira (A)	Irb (A)	Irc (A)	Isa (A)	Isb (A)	Isc (A)	Pr - Total (W)	Ps -Total (W)	Pin (W)	Pin (VAR)	Pin (KVA)	Airgap	Electr Mech	Pos Seq T (Nm)	Neg Seq T (Nm)	pf
-1	290.123	294.615	289.747	304.871	309.44	304.223	70750.3	67835.5	-2903.85	220081	220100	-70739.4	-141490	-450.358	-0.0173686	-0.0131933
-0.975	289.885	294.404	289.563	304.631	309.229	304.035	70647.8	67741.1	-4707.01	219896	219946	-72448.2	-143096	-461.237	-0.0175025	-0.0214007
-0.95	289.608	294.157	289.343	304.352	308.98	303.81	70527.7	67630.2	-6598.16	219667	219766	-74228.3	-144756	-472.57	-0.0176385	-0.0300236
-0.925	289.289	293.869	289.084	304.03	308.688	303.544	70387.7	67500.4	-8582.78	219387	219555	-76083.2	-146471	-484.378	-0.0177766	-0.0390917
-0.9	288.922	293.533	288.779	303.658	308.348	303.231	70225.1	67349.4	-10666.6	219050	219309	-78016	-148241	-496.683	-0.0179169	-0.0486375
-0.875	288.5	293.143	288.423	303.229	307.952	302.865	70036.9	67174.2	-12855.9	218646	219024	-80030.1	-150067	-509.505	-0.0180593	-0.0586962
-0.85	288.016	292.692	288.008	302.736	307.493	302.437	69819.8	66971.7	-15156.8	218167	218693	-82128.5	-151948	-522.864	-0.018204	-0.0693063
-0.825	287.461	292.171	287.526	302.17	306.963	301.94	69569.7	66738	-17576.1	217602	218311	-84314.1	-153884	-536.779	-0.018351	-0.0805095
-0.8	286.826	291.571	286.967	301.521	306.35	301.364	69282.1	66469	-20120.6	216939	217870	-86589.6	-155872	-551.265	-0.0185003	-0.0923511
-0.775	286.098	290.88	286.321	300.776	305.644	300.697	68951.9	66159.7	-22797.2	216164	217363	-88956.8	-157909	-566.335	-0.018652	-0.104881
-0.75	285.266	290.085	285.574	299.923	304.83	299.925	68573.3	65804.5	-25612.7	215260	216778	-91417.2	-159991	-581.999	-0.0188062	-0.118152
-0.725	284.314	289.171	284.712	298.946	303.893	299.034	68139.3	65397	-28574	214209	216106	-93971	-162110	-598.257	-0.018963	-0.132222
-0.7	283.223	288.12	283.718	297.826	302.814	298.005	67642.2	64929.8	-31687.3	212988	215332	-96617.1	-164259	-615.103	-0.0191223	-0.147155
-0.675	281.974	286.911	282.57	296.541	301.573	296.818	67073	64394.3	-34958.1	211574	214442	-99352.4	-166425	-632.516	-0.0192843	-0.163018
-0.65	280.543	285.52	281.247	295.068	300.144	295.447	66421.6	63781	-38390.5	209937	213418	-102172	-168593	-650.464	-0.0194489	-0.179884
-0.625	278.901	283.92	279.72	293.377	298.498	293.865	65676.1	63078.6	-41987.2	208045	212240	-105066	-170742	-668.889	-0.0196164	-0.197829
-0.6	277.017	282.078	277.958	291.435	296.602	292.039	64823.3	62274.4	-45747.9	205860	210882	-108022	-172846	-687.711	-0.0197867	-0.216936
-0.575	274.853	279.955	275.924	289.202	294.417	289.93	63848.1	61354.1	-49668.8	203339	209318	-111023	-174871	-706.814	-0.01996	-0.237289
-0.55	272.365	277.508	273.574	286.634	291.895	287.493	62733.2	60301.4	-53741.1	200434	207514	-114042	-176776	-726.037	-0.0201362	-0.258976
-0.525	269.502	274.686	270.857	283.676	288.985	284.676	61459.5	59098	-57949.2	197090	205432	-117047	-178507	-745.166	-0.0203155	-0.282084
-0.5	266.204	271.427	267.717	280.268	285.625	281.417	60006	57723.9	-62268.8	193245	203029	-119993	-179999	-763.917	-0.020498	-0.306698
-0.475	262.405	267.665	264.084	276.339	281.743	277.647	58349.4	56156.9	-66663.8	188832	200254	-122821	-181170	-781.921	-0.0206837	-0.332896
-0.45	258.025	263.319	259.881	271.809	277.258	273.286	56465.2	54373.7	-71083.5	183780	197048	-125457	-181922	-798.706	-0.0208727	-0.360741
-0.425	252.977	258.3	255.021	266.585	272.077	268.241	54328.1	52350	-75458.6	178013	193346	-127809	-182137	-813.676	-0.0210652	-0.390278
-0.4	247.16	252.506	249.403	260.565	266.096	262.411	51912.9	50061.9	-79697	171455	189072	-129759	-181672	-826.092	-0.0212611	-0.421516
-0.375	240.465	245.827	242.918	253.634	259.2	255.68	49197	47487.6	-83679.7	164035	184146	-131167	-180364	-835.058	-0.0214607	-0.454422
-0.35	232.773	238.141	235.447	245.67	251.265	247.927	46162.5	44609.7	-87256.8	155693	178477	-131867	-178029	-839.51	-0.0216639	-0.488895
-0.325	223.96	229.321	226.864	236.546	242.161	239.022	42799.9	41419.2	-90244.9	146394	171975	-131664	-174464	-838.221	-0.0218709	-0.524755
-0.3	213.902	219.241	217.045	226.134	231.759	228.837	39113	37919	-92427.4	136135	164547	-130346	-169459	-829.833	-0.0220818	-0.56171
-0.275	202.482	207.781	205.87	214.317	219.941	217.252	35123.5	34129.7	-93559.8	124963	156106	-127689	-162813	-812.918	-0.0222967	-0.599334
-0.25	189.604	194.842	193.241	200.999	206.61	204.167	30877.3	30094.1	-93379.9	112992	146584	-123474	-154351	-786.082	-0.0225157	-0.637039
-0.225	175.205	180.356	179.089	186.122	191.705	189.521	26448.6	25882.5	-91628	100416	135937	-117510	-143959	-748.117	-0.0227389	-0.674045
-0.2	159.268	164.306	163.396	169.684	175.225	173.305	21942.3	21594.1	-88074.2	87517.2	124163	-109668	-131611	-698.193	-0.0229665	-0.709346
-0.175	141.845	146.74	146.206	151.755	157.243	155.581	17492.7	17356.3	-82553	74664.6	111309	-99909.4	-117402	-636.066	-0.0231985	-0.741653
-0.15	123.058	127.78	127.638	132.501	137.931	136.505	13255.9	13317.4	-74998.6	62293.9	97495.2	-88316	-101572	-562.26	-0.0234352	-0.769254
-0.125	103.114	107.634	107.892	112.195	117.573	116.333	9396.92	9634.27	-65474.1	50873.9	82915.7	-75108.4	-84505.3	-478.179	-0.0236766	-0.789647
-0.1	82.2919	86.5832	87.2421	91.2451	96.5983	95.4498	6072.43	6456.13	-54185.5	40857.5	67863.2	-60641.6	-66714.1	-386.081	-0.0239228	-0.798453
-0.075	60.9276	64.9704	66.0223	70.262	75.6483	74.4052	3411.54	3906.24	-41472.2	32628.1	52768.7	-45378.4	-48790	-288.912	-0.0241741	-0.785924
-0.05	39.3912	43.1786	44.6005	50.2985	55.8057	54.089	1500.16	2066.97	-27775	26453	38356.3	-29841.9	-31342.1	-190.004	-0.0244305	-0.72413
-0.025	18.0628	21.635	23.3586	33.8522	39.406	36.4347	371.887	971.11	-13586.3	22455.4	26245.6	-14557.4	-14929.3	-92.7002	-0.0246922	-0.517661
0
0.025	22.8438	20.2672	17.5597	35.7502	37.6364	32.0984	344.406	898.413	14365.5	20763.6	25248.7	13467.1	13122.7	85.709	-0.0252323	0.568961
0.05	41.8018	39.4404	36.4957	50.8175	51.2999	46.1785	1286.35	1771.93	27346.6	22667.1	35519.5	25574.6	24288.3	162.788	-0.0255109	0.769903
0.075	59.5882	57.5017	54.3044	67.2511	67.1646	62.3304	2721.57	3115.93	39303.5	26019.3	47135.7	36187.6	33466.1	230.352	-0.0257955	0.833839
0.1	76.1137	74.3088	70.8753	83.3519	83.069	78.3548	4534.5	4820.82	50092	30502.9	58648.4	45271.2	40736.7	288.179	-0.0260863	0.854107
0.125	91.3512	89.822	86.1746	98.5632	98.2555	93.5666	6616.21	6783.18	59654.8	35814.3	69579.9	52871.6	46255.4	336.565	-0.0263835	0.857357
0.15	105.319	104.054	100.216	112.691	112.444	107.732	8870.75	8911.81	68002.6	41682.8	79761	59090.8	50220.1	376.157	-0.0266873	0.85258
0.175	118.066	117.053	113.046	125.688	125.545	120.786	11218.1	11130.6	75194.3	47879.6	89143.9	64063.7	52845.6	407.815	-0.0269978	0.843516
0.2	129.665	128.889	124.734	137.576	137.559	132.743	13594.8	13379	81318.6	54220.4	97737.2	67939.6	54344.8	432.49	-0.0273153	0.832012
0.225	140.197	139.645	135.359	148.411	148.53	143.654	15952.2	15610.7	86479.7	60562.8	105577	70869	54916.7	451.138	-0.02764	0.819111
0.25	149.752	149.409	145.009	158.266	158.524	153.59	18255.3	17792.2	90787	66801.3	112715	72994.8	54739.5	464.671	-0.0279722	0.805456
0.275	158.417	158.27	153.77	167.221	167.618	162.629	20479.5	19900	94347.6	72860.9	119206	74447.6	53968	473.92	-0.028312	0.791464
0.3	166.278	166.313	161.727	175.359	175.89	170.851	22609.2	21919	97261.9	78691.4	125109	75342.9	52733.7	479.619	-0.0286598	0.777419
0.325	173.415	173.62	168.959	182.756	183.417	178.332	24635	23840.3	99621.5	84261.6	130478	75781.2	51146.2	482.409	-0.0290158	0.763513
0.35	179.901	180.265	175.539	189.486	190.271	185.146	26552.9	25659.7	101508	89554.8	135366	75848.3	49295.4	482.836	-0.0293803	0.749878
0.375	185.805	186.317	181.535	195.617	196.521	191.36	28362	27376.5	102993	94565	139822	75616.5	47254.5	481.36	-0.0297535	0.736602
0.4	191.187	191.838	187.007	201.21	202.227	197.035	30064.3	28992.3	104139	99293.7	143889	75146.4	45082.2	478.367	-0.0301358	0.723742
0.425	196.102	196.883	192.01	206.321	207.446	202.226	31663.1	30510.2	104999	103748	147608	74488.3	42825.3	474.177	-0.0305274	0.711332
0.45	200.598	201.501	196.592	211.001	212.226	206.983	33163	31934.6	105618	107937	151015	73683.7	40520.7	469.054	-0.0309287	0.699389
0.475	204.72	205.737	200.797	215.292	216.614	211.351	34569.2	33270.3	106037	111874	154141	72766.5	38197.2	463.214	-0.0313401	0.687919
0.5	208.506	209.63	204.664	219.235	220.648	215.368	35887.3	34522.5	106287	115572	157015	71764.6	35877.3	456.836	-0.0317617	0.676921
0.525	211.989	213.215	208.227	222.864	224.364	219.071	37122.7	35696.4	106397	119046	159663	70700.8	33578.1	450.063	-0.0321941	0.666387
0.55	215.2	216.522	211.516	226.212	227.794	222.49	38281.1	36797.1	106391	122309	162106	69593.5	31312.5	443.014	-0.0326375	0.656302
0.575	218.167	219.579	214.558	229.306	230.965	225.653	39367.6	37829.8	106287	125375	164365	68457.6	29090.1	435.782	-0.0330923	0.646654
0.6	220.912	222.409	217.377	232.169	233.904	228.585	40387.3	38799.2	106104	128258	166458	67305.2	26917.8	428.444	-0.033559	0.637424
0.625	223.457	225.036	219.995	234.825	236.63	231.308	41345.1	39709.8	105856	130970	168400	66145.7	24800.6	421.063	-0.034038	0.628595
0.65	225.821	227.477	222.43	237.293	239.165	233.841	42245.4	40565.9	105553	133524	170206	64987.1	22741.7	413.686	-0.0345296	0.620149
0.675	228.02	229.75	224.699	239.589	241.526	236.201	43092.4	41371.4	105207	135930	171888	63835.3	20742.9	406.353	-0.0350343	0.612067
0.7	230.07	231.87	226.817	241.73	243.729	238.405	43890	42130	104825	138198	173456	62695.2	18805.2	399.095	-0.0355525	0.604332
0.725	231.984	233.85	228.797	243.729	245.787	240.467	44641.8	42845.1	104416	140340	174922	61570.5	16928.8	391.934	-0.0360848	0.596926
0.75	233.772	235.703	230.652	245.598	247.712	242.398	45351	43519.9	103984	142362	176295	60464.2	15113.2	384.89	-0.0366316	0.589832
0.775	235.447	237.439	232.393	247.349	249.518	244.209	46020.8	44157.2	103535	144275	177581	59378.3	13357.5	377.977	-0.0371933	0.583033
0.8	237.018	239.069	234.028	248.991	251.212	245.912	46654	44759.6	103074	146085	178788	58314.5	11660.5	371.204	-0.0377705	0.576516
0.825	238.493	240.6	235.567	250.534	252.805	247.514	47253.1	45329.8	102604	147800	179923	57273.9	10020.8	364.579	-0.0383636	0.570264
0.85	239.879	242.042	237.018	251.984	254.304	249.024	47820.5	45869.8	102127	149426	180992	56257.3	8436.76	358.106	-0.0389733	0.564264
0.875	241.185	243.4	238.387	253.351	255.717	250.45	48358.5	46381.9	101647	150969	181999	55265.1	6906.58	351.789	-0.0395999	0.558502
0.9	242.415	244.682	239.681	254.639	257.05	251.797	48869	46867.8	101165	152435	182950	54297.5	5428.48	345.628	-0.040244	0.552966
0.925	243.577	245.893	240.906	255.855	258.31	253.072	49353.9	47329.4	100684	153828	183849	53354.5	4000.63	339.625	-0.0409061	0.547645
0.95	244.674	247.038	242.067	257.004	259.502	254.281	49814.9	47768.3	100204	155155	184699	52436	2621.15	333.777	-0.0415868	0.542527
0.975	245.712	248.122	243.169	258.092	260.63	255.428	50253.6	48186	99727.8	156418	185505	51541.8	1288.21	328.083	-0.0422864	0.537601
1	246.695	249.15	244.216	259.122	261.7	256.518	50671.4	48583.8	99255.2	157622	186269	50671.4	-9.79111e-12			0.532858
1.025	247.627	250.125	245.213	260.098	262.715	257.555	51069.6	48963.1	98787.4	158771	186995	49824.3	-1245.27	317.148	-0.0437444	0.528289
1.05	248.511	251.051	246.162	261.025	263.679	258.542	51449.6	49324.9	98325.1	159868	187685	49000.2	-2449.31	311.901	-0.0445035	0.523885
1.075	249.35	251.931	247.067	261.906	264.595	259.484	51812.3	49670.4	97868.9	160916	188341	48198.5	-3613.82	306.796	-0.0452833	0.519637
1.1	250.148	252.769	247.931	262.743	265.467	260.384	52159	50000.6	97419.2	161918	188966	47418.6	-4740.41	301.83	-0.0460838	0.515539
1.125	250.907	253.566	248.758	263.539	266.298	261.244	52490.5	50316.4	96976.3	162878	189562	46659.9	-5830.64	296.999	-0.0469052	0.511582
1.15	251.629	254.326	249.549	264.298	267.089	262.067	52807.8	50618.7	96540.5	163797	190130	45921.8	-6886.02	292.3	-0.0477475	0.50776
1.175	252.317	255.05	250.308	265.021	267.843	262.855	53111.7	50908.2	96111.9	164677	190673	45203.7	-7907.98	287.727	-0.0486105	0.504067
1.2	252.973	255.741	251.036	265.711	268.563	263.612	53403	51185.7	95690.7	165522	191192	44505.1	-8897.9	283.279	-0.0494939	0.500496
1.225	253.599	256.401	251.735	266.369	269.25	264.339	53682.3	51451.8	95277.1	166333	191688	43825.2	-9857.11	278.95	-0.0503969	0.497042
1.25	254.197	257.031	252.408	266.998	269.907	265.038	53950.5	51707.3	94870.9	167112	192164	43163.6	-10786.9	274.737	-0.0513187	0.493699
1.275	254.768	257.633	253.056	267.599	270.534	265.71	54208	51952.7	94472.4	167860	192619	42519.6	-11688.4	270.636	-0.0522579	0.490462
1.3	255.314	258.208	253.681	268.174	271.134	266.359	54455.5	52188.6	94081.3	168580	193056	41892.7	-12562.8	266.644	-0.0532126	0.487327
1.325	255.836	258.758	254.284	268.724	271.707	266.985	54693.5	52415.4	93697.7	169273	193475	41282.3	-13411.2	262.757	-0.0541804	0.484289
1.35	256.336	259.284	254.867	269.251	272.255	267.59	54922.5	52633.7	93321.5	169939	193877	40687.8	-14234.7	258.972	-0.0551581	0.481344
1.375	256.814	259.786	255.432	269.756	272.779	268.175	55143	52843.9	92952.7	170582	194264	40108.8	-15034.2	255.285	-0.0561417	0.478487
1.4	257.273	260.266	255.98	270.241	273.28	268.742	55355.5	53046.3	92591.1	171201	194635	39544.8	-15810.7	251.693	-0.0571259	0.475716
1.425	257.713	260.725	256.511	270.706	273.758	269.291	55560.3	53241.5	92236.6	171798	194993	38995.1	-16565.2	248.192	-0.0581042	0.473025
1.45	258.135	261.162	257.028	271.153	274.216	269.826	55757.8	53429.8	91889.2	172375	195337	38459.4	-17298.4	244.781	-0.0590685	0.470413
1.475	258.541	261.58	257.531	271.583	274.652	270.345	55948.3	53611.5	91548.6	172931	195669	37937.2	-18011.2	241.455	-0.0600085	0.467875
1.5	258.931	261.978	258.021	271.996	275.068	270.851	56132.4	53786.9	91214.9	173469	195989	37427.9	-18704.4	238.213	-0.0609115	0.465409
1.525	259.307	262.356	258.5	272.395	275.464	271.345	56310.1	53956.4	90887.7	173988	196297	36931.3	-19378.8	235.05	-0.0617619	0.463011
1.55	259.669	262.715	258.969	272.779	275.84	271.827	56481.9	54120.2	90567.1	174491	196595	36446.9	-20035	231.966	-0.0625405	0.460679
1.575	260.019	263.055	259.428	273.151	276.197	272.298	56648	54278.5	90252.8	174977	196882	35974.2	-20673.8	228.956	-0.0632236	0.458411
1.6	260.357	263.376	259.878	273.512	276.535	272.76	56808.7	54431.7	89944.7	175447	197159	35512.9	-21295.7	226.019	-0.0637823	0.456203
1.625	260.686	263.677	260.32	273.861	276.853	273.213	56964.2	54580	89642.7	175903	197427	35062.6	-21901.5	223.151	-0.0641813	0.454054
1.65	261.006	263.96	260.755	274.202	277.151	273.658	57114.7	54723.6	89346.6	176344	197687	34623	-22491.8	220.352	-0.0643781	0.451961
1.675	261.319	264.222	261.183	274.536	277.43	274.094	57260.6	54862.7	89056.3	176772	197937	34193.6	-23067	217.619	-0.0643212	0.449921
1.7	261.627	264.464	261.605	274.863	277.688	274.524	57401.9	54997.5	88771.6	177186	198180	33774.1	-23627.8	214.949	-0.0639492	0.447934
1.725	261.931	264.686	262.02	275.187	277.926	274.946	57538.9	55128.2	88492.4	177588	198415	33364.2	-24174.7	212.34	-0.0631893	0.445997
1.75	262.233	264.885	262.429	275.508	278.142	275.36	57671.8	55254.9	88218.6	177978	198642	32963.7	-24708.2	209.791	-0.0619562	0.444107
1.775	262.537	265.063	262.831	275.83	278.337	275.766	57800.8	55377.9	87950	178357	198863	32572.1	-25228.7	207.3	-0.0601518	0.442264
1.8	262.844	265.219	263.224	276.155	278.51	276.164	57925.9	55497.3	87686.4	178725	199077	32189.1	-25736.8	204.865	-0.0576653	0.440466
1.825	263.157	265.352	263.609	276.485	278.662	276.55	58047.5	55613.2	87427.8	179082	199284	31814.6	-26232.9	202.483	-0.0543754	0.43871
1.85	263.48	265.463	263.982	276.824	278.792	276.925	58165.5	55725.8	87173.9	179429	199485	31448.1	-26717.5	200.154	-0.0501543	0.436995
1.875	263.815	265.551	264.34	277.174	278.901	277.284	58280.3	55835.3	86924.7	179767	199680	31089.4	-27190.9	197.876	-0.0448753	0.43532
1.9	264.167	265.62	264.68	277.539	278.991	277.624	58391.9	55941.8	86680.1	180095	199869	30738.3	-27653.6	195.648	-0.0384239	0.433683
1.925	264.537	265.672	264.998	277.92	279.065	277.941	58500.4	56045.3	86439.8	180415	200054	30394.5	-28106	193.467	-0.0307136	0.432083
1.95	264.927	265.71	265.289	278.32	279.127	278.231	58606.1	56146.1	86203.9	180726	200233	30057.7	-28548.4	191.332	-0.021705	0.430518
1.975	265.337	265.739	265.547	278.737	279.182	278.489		56244.3	85972.1	181030	200407	29727.8	-28981.1	189.242	-0.0114279	0.428988

## Sheet: 3% UB
Slip	Ira (A)	Irb (A)	Irc (A)	Isa (A)	Isb (A)	Isc (A)	Pr - Total (W)	Ps -Total (W)	Pin (W)	Pin (VAR)	Pin (KVA)	Airgap	Electr Mech	Pos Seq T (Nm)	Neg Seq T (Nm)	pf
-1	289.452	296.179	288.887	304.233	311.075	303.259	70760.5	67845.3	-2890.64	220112	220131	-70735.9	-141496	-450.358	-0.0390793	-0.0131315
-0.975	289.2	295.969	288.715	303.98	310.865	303.083	70658	67750.9	-4693.78	219928	219978	-72444.7	-143103	-461.237	-0.0393807	-0.0213376
-0.95	288.909	295.722	288.51	303.687	310.618	302.872	70537.9	67640	-6584.92	219699	219797	-74224.9	-144763	-472.57	-0.0396867	-0.029959
-0.925	288.575	295.434	288.265	303.35	310.327	302.619	70397.9	67510.2	-8569.51	219419	219586	-76079.7	-146478	-484.378	-0.0399974	-0.0390258
-0.9	288.192	295.097	287.976	302.962	309.987	302.321	70235.3	67359.1	-10653.4	219081	219340	-78012.5	-148248	-496.683	-0.0403129	-0.0485701
-0.875	287.753	294.708	287.637	302.517	309.592	301.97	70047.1	67184	-12842.6	218677	219054	-80026.5	-150074	-509.505	-0.0406334	-0.0586273
-0.85	287.252	294.256	287.239	302.008	309.133	301.559	69830	66981.4	-15143.5	218199	218723	-82124.9	-151955	-522.864	-0.0409589	-0.0692357
-0.825	286.679	293.735	286.776	301.424	308.603	301.079	69579.8	66747.7	-17562.8	217634	218341	-84310.5	-153890	-536.779	-0.0412896	-0.0804372
-0.8	286.025	293.134	286.237	300.757	307.991	300.521	69292.3	66478.7	-20107.2	216971	217900	-86585.9	-155878	-551.265	-0.0416256	-0.0922771
-0.775	285.278	292.441	285.612	299.993	307.284	299.873	68962.1	66169.4	-22783.8	216195	217393	-88953.2	-157915	-566.335	-0.0419671	-0.104805
-0.75	284.425	291.645	284.888	299.12	306.47	299.123	68583.4	65814.2	-25599.3	215291	216808	-91413.6	-159997	-581.999	-0.042314	-0.118074
-0.725	283.451	290.728	284.05	298.121	305.532	298.254	68149.4	65406.7	-28560.6	214240	216135	-93967.3	-162117	-598.257	-0.0426667	-0.132142
-0.7	282.338	289.674	283.081	296.979	304.452	297.248	67652.3	64939.5	-31673.8	213019	215361	-96613.3	-164266	-615.103	-0.0430251	-0.147073
-0.675	281.065	288.461	281.962	295.671	303.209	296.086	67083.1	64404.1	-34944.6	211605	214471	-99348.6	-166432	-632.516	-0.0433896	-0.162934
-0.65	279.608	287.067	280.668	294.173	301.777	294.743	66431.7	63790.7	-38377	209968	213447	-102168	-168599	-650.464	-0.0437601	-0.179797
-0.625	277.941	285.461	279.173	292.456	300.129	293.19	65686.2	63088.3	-41973.7	208076	212267	-105062	-170748	-668.889	-0.0441369	-0.19774
-0.6	276.029	283.613	277.445	290.487	298.229	291.396	64833.4	62284.1	-45734.4	205891	210909	-108018	-172852	-687.711	-0.0445201	-0.216844
-0.575	273.836	281.482	275.447	288.226	296.038	289.32	63858.2	61363.8	-49655.2	203370	209345	-111019	-174877	-706.814	-0.0449099	-0.237194
-0.55	271.318	279.026	273.136	285.627	293.511	286.919	62743.3	60311	-53727.5	200465	207540	-114039	-176782	-726.037	-0.0453065	-0.258878
-0.525	268.423	276.193	270.462	282.637	290.594	284.141	61469.6	59107.7	-57935.6	197121	205458	-117043	-178513	-745.166	-0.04571	-0.281982
-0.5	265.093	272.922	267.368	279.197	287.225	280.925	60016	57733.5	-62255.1	193276	203055	-119989	-180005	-763.917	-0.0461205	-0.306593
-0.475	261.259	269.144	263.784	275.233	283.332	277.201	58359.5	56166.6	-66650.1	188863	200279	-122817	-181176	-781.921	-0.0465384	-0.332787
-0.45	256.844	264.78	259.636	270.667	278.834	272.889	56475.3	54383.4	-71069.7	183811	197072	-125453	-181928	-798.706	-0.0469637	-0.360628
-0.425	251.759	259.74	254.834	265.406	273.638	267.897	54338.1	52359.6	-75444.8	178044	193369	-127804	-182143	-813.676	-0.0473967	-0.39016
-0.4	245.905	253.922	249.279	259.347	267.639	262.124	51922.9	50071.5	-79683.2	171486	189094	-129755	-181678	-826.092	-0.0478375	-0.421394
-0.375	239.172	247.213	242.862	252.376	260.721	255.455	49207	47497.1	-83665.9	164065	184167	-131163	-180370	-835.058	-0.0482865	-0.454294
-0.35	231.442	239.493	235.464	244.372	252.761	247.768	46172.5	44619.3	-87243	155724	178498	-131862	-178035	-839.51	-0.0487437	-0.488763
-0.325	222.592	230.634	226.96	235.208	243.628	238.934	42809.9	41428.8	-90231	146425	171994	-131660	-174470	-838.221	-0.0492095	-0.524617
-0.3	212.497	220.508	217.225	224.756	233.194	228.823	39122.9	37928.6	-92413.6	136166	164564	-130342	-169465	-829.833	-0.049684	-0.561566
-0.275	201.043	208.996	206.139	212.9	221.338	217.317	35133.5	34139.2	-93545.8	124994	156122	-127685	-162819	-812.918	-0.0501675	-0.599183
-0.25	188.133	195.996	193.604	199.546	207.964	204.314	30887.3	30103.6	-93365.9	113022	146599	-123470	-154357	-786.082	-0.0506603	-0.63688
-0.225	173.707	181.442	179.55	184.635	193.013	189.752	26458.5	25892	-91614	100446	135951	-117506	-143964	-748.117	-0.0511626	-0.673877
-0.2	157.749	165.317	163.959	168.167	176.485	173.618	21952.3	21603.6	-88060.2	87547.8	124174	-109664	-131616	-698.193	-0.0516746	-0.709167
-0.175	140.31	147.668	146.872	150.214	158.455	155.974	17502.6	17365.8	-82539	74695.1	111320	-99904.8	-117407	-636.066	-0.0521967	-0.74146
-0.15	121.517	128.62	128.408	130.94	139.097	136.97	13265.8	13326.9	-74984.5	62324.4	97503.9	-88311.4	-101577	-562.26	-0.0527292	-0.769041
-0.125	101.576	108.381	108.765	110.621	118.704	116.858	9406.8	9643.74	-65460	50904.4	82923.3	-75103.8	-84510.6	-478.179	-0.0532723	-0.789405
-0.1	80.766	87.2364	88.2156	89.6678	97.7172	96.0094	6082.3	6465.57	-54171.4	40887.9	67870.2	-60636.9	-66719.2	-386.081	-0.0538263	-0.798162
-0.075	59.4254	65.535	67.0934	68.6942	76.797	74.9533	3421.39	3915.67	-41458	32658.4	52776.3	-45373.7	-48795.1	-288.912	-0.0543917	-0.785542
-0.05	37.9266	43.6752	45.7684	48.7813	57.0625	54.5265	1509.99	2076.39	-27760.7	26483.3	38366.9	-29837.1	-31347.1	-190.004	-0.0549686	-0.723559
-0.025	16.6693	22.1489	24.6353	32.5716	40.8804	36.5127	381.705	980.515	-13572.1	22485.7	26264.1	-14552.6	-14934.3	-92.7002	-0.0555575	-0.516753
0
0.025	24.2423	20.5199	16.3536	36.1837	38.9473	30.6203	354.191	907.787	14379.8	20793.8	25281.6	13472.1	13117.9	85.709	-0.0567726	0.568786
0.05	43.1317	39.6556	35.1733	51.5958	52.307	44.5779	1296.11	1781.28	27360.9	22697.2	35549.8	25579.6	24283.5	162.788	-0.0573995	0.769651
0.075	60.8562	57.767	52.9226	68.1456	68.0175	60.7238	2731.32	3125.27	39317.9	26049.4	47164.3	36192.7	33461.4	230.352	-0.05804	0.833638
0.1	77.3212	74.6413	69.4521	84.279	83.859	76.7518	4544.23	4830.14	50106.5	30532.9	58676.4	45276.3	40732.1	288.179	-0.0586943	0.853947
0.125	92.4989	90.2245	84.7206	99.487	99.0293	91.9656	6625.92	6792.48	59669.3	35844.3	69607.7	52876.8	46250.9	336.565	-0.0593629	0.857222
0.15	106.408	104.525	98.7391	113.594	113.226	106.131	8880.45	8921.1	68017.2	41712.7	79789	59096.1	50215.6	376.157	-0.0600463	0.852463
0.175	119.098	117.589	111.553	126.561	126.348	119.186	11227.8	11139.9	75208.9	47909.4	89172.3	64069	52841.2	407.815	-0.060745	0.843411
0.2	130.641	129.485	123.229	138.414	138.388	131.144	13604.4	13388.2	81333.2	54250.2	97765.9	67944.9	54340.5	432.49	-0.0614594	0.831918
0.225	141.12	140.296	133.847	149.212	149.389	142.057	15961.9	15620	86494.3	60592.6	105606	70874.4	54912.5	451.138	-0.06219	0.819025
0.25	150.623	150.111	143.493	159.029	159.414	151.996	18264.9	17801.4	90801.7	66831	112745	73000.3	54735.4	464.671	-0.0629374	0.805376
0.275	159.239	159.019	152.253	167.947	168.538	161.04	20489.1	19909.2	94362.3	72890.5	119236	74453.1	53964	473.92	-0.0637021	0.79139
0.3	167.053	167.105	160.211	176.046	176.839	169.267	22618.7	21928.2	97276.7	78720.9	125139	75348.5	52729.8	479.619	-0.0644846	0.77735
0.325	174.145	174.451	167.446	183.407	184.394	176.755	24644.6	23849.4	99636.3	84291	130508	75786.9	51142.3	482.409	-0.0652856	0.763449
0.35	180.589	181.132	174.031	190.102	191.275	183.576	26562.4	25668.8	101523	89584.2	135397	75854	49291.6	482.836	-0.0661057	0.749819
0.375	186.452	187.218	180.032	196.199	197.55	189.797	28371.5	27385.6	103008	94594.4	139853	75622.3	47250.8	481.36	-0.0669454	0.736547
0.4	191.796	192.769	185.511	201.759	203.279	195.48	30073.7	29001.3	104154	99322.9	143920	75152.4	45078.6	478.367	-0.0678056	0.72369
0.425	196.674	197.841	190.522	206.839	208.519	200.68	31672.5	30519.3	105014	103777	147640	74494.3	42821.8	474.177	-0.0686867	0.711283
0.45	201.136	202.485	195.112	211.488	213.32	205.446	33172.4	31943.6	105633	107966	151046	73689.7	40517.3	469.054	-0.0695897	0.699343
0.475	205.225	206.745	199.327	215.75	217.726	209.823	34578.6	33279.3	106052	111903	154173	72772.6	38194	463.214	-0.0705151	0.687877
0.5	208.978	210.659	203.203	219.665	221.777	213.851	35896.7	34531.4	106302	115601	157047	71770.9	35874.2	456.836	-0.0714638	0.676882
0.525	212.431	214.264	206.775	223.268	225.51	217.563	37132.1	35705.3	106412	119074	159695	70707.2	33575.1	450.063	-0.0724366	0.66635
0.55	215.614	217.589	210.074	226.59	228.954	220.992	38290.4	36806	106406	122338	162138	69600	31309.6	443.014	-0.0734343	0.656268
0.575	218.552	220.663	213.126	229.658	232.14	224.166	39376.8	37838.7	106303	125404	164397	68464.1	29087.3	435.782	-0.0744577	0.646622
0.6	221.271	223.509	215.956	232.498	235.091	227.108	40396.5	38808.1	106120	128287	166490	67311.7	26915.2	428.444	-0.0755078	0.637395
0.625	223.79	226.15	218.584	235.131	237.83	229.841	41354.3	39718.7	105871	130999	168432	66152.4	24798.1	421.063	-0.0765854	0.628568
0.65	226.129	228.605	221.03	237.576	240.376	232.385	42254.6	40574.7	105569	133552	170238	64993.9	22739.3	413.686	-0.0776915	0.620124
0.675	228.305	230.89	223.31	239.851	242.747	234.756	43101.5	41380.2	105222	135958	171920	63842.2	20740.7	406.353	-0.0788271	0.612044
0.7	230.331	233.022	225.439	241.971	244.959	236.971	43899.1	42138.7	104841	138227	173488	62702.2	18803.1	399.095	-0.0799932	0.604311
0.725	232.222	235.013	227.431	243.949	247.026	239.044	44650.8	42853.8	104431	140368	174954	61577.6	16926.8	391.934	-0.0811908	0.596907
0.75	233.989	236.876	229.297	245.799	248.961	240.986	45360	43528.5	104000	142390	176326	60471.4	15111.4	384.89	-0.082421	0.589815
0.775	235.642	238.622	231.05	247.53	250.773	242.809	46029.8	44165.7	103551	144303	177612	59385.6	13355.8	377.977	-0.0836849	0.583019
0.8	237.192	240.26	232.697	249.153	252.475	244.522	46662.9	44768.2	103090	146113	178820	58321.9	11659	371.204	-0.0849836	0.576503
0.825	238.646	241.799	234.248	250.677	254.074	246.136	47261.9	45338.2	102620	147827	179955	57281.4	10019.5	364.579	-0.0863182	0.570253
0.85	240.013	243.248	235.711	252.11	255.579	247.658	47829.3	45878.2	102143	149453	181023	56264.9	8435.61	358.106	-0.0876899	0.564254
0.875	241.299	244.613	237.093	253.458	256.998	249.096	48367.2	46390.2	101663	150996	182031	55272.8	6905.61	351.789	-0.0890997	0.558494
0.9	242.511	245.901	238.399	254.728	258.336	250.455	48877.7	46876.1	101182	152462	182982	54305.4	5427.69	345.628	-0.090549	0.55296
0.925	243.653	247.117	239.637	255.927	259.6	251.743	49362.5	47337.7	100700	153855	183880	53362.5	4000.02	339.625	-0.0920388	0.54764
0.95	244.732	248.268	240.812	257.059	260.796	252.964	49823.5	47776.5	100221	155181	184731	52444.2	2620.74	333.777	-0.0935702	0.542523
0.975	245.751	249.356	241.927	258.13	261.928	254.124	50262.1	48194.1	99744.2	156444	185536	51550.1	1288	328.083	-0.0951444	0.537599
1	246.716	250.388	242.988	259.143	263.001	255.228	50679.8	48591.9	99271.7	157648	186300	50679.8	-2.21107e-11			0.532858
1.025	247.629	251.367	243.999	260.103	264.018	256.278	51078	48971.1	98804	158797	187026	49832.9	-1245.05	317.148	-0.0984249	0.528291
1.05	248.495	252.296	244.963	261.013	264.984	257.28	51457.9	49332.9	98341.8	159894	187715	49009	-2448.88	311.901	-0.100133	0.523888
1.075	249.316	253.179	245.883	261.877	265.902	258.237	51820.6	49678.3	97885.7	160942	188371	48207.4	-3613.15	306.796	-0.101887	0.519642
1.1	250.096	254.018	246.763	262.698	266.775	259.151	52167.1	50008.4	97436.1	161944	188996	47427.6	-4739.51	301.83	-0.103688	0.515545
1.125	250.837	254.817	247.606	263.478	267.606	260.027	52498.6	50324.1	96993.2	162903	189592	46669.1	-5829.49	296.999	-0.105537	0.51159
1.15	251.541	255.577	248.414	264.22	268.397	260.866	52815.8	50626.3	96557.5	163822	190160	45931.2	-6884.61	292.3	-0.107432	0.507769
1.175	252.212	256.302	249.19	264.927	269.151	261.671	53119.6	50915.7	96129	164702	190703	45213.3	-7906.31	287.727	-0.109374	0.504077
1.2	252.85	256.993	249.936	265.6	269.87	262.445	53410.8	51193.1	95707.9	165547	191222	44514.8	-8895.96	283.279	-0.111361	0.500508
1.225	253.457	257.651	250.654	266.242	270.555	263.19	53690	51459.2	95294.3	166357	191718	43835.1	-9854.89	278.95	-0.113393	0.497055
1.25	254.037	258.279	251.347	266.854	271.209	263.907	53958	51714.6	94888.3	167136	192193	43173.7	-10784.4	274.737	-0.115467	0.493714
1.275	254.59	258.878	252.015	267.439	271.833	264.599	54215.4	51959.9	94489.8	167884	192648	42529.9	-11685.6	270.636	-0.11758	0.490479
1.3	255.117	259.45	252.662	267.997	272.428	265.268	54462.8	52195.6	94098.8	168603	193084	41903.2	-12559.7	266.644	-0.119728	0.487345
1.325	255.621	259.995	253.287	268.531	272.996	265.916	54700.7	52422.3	93715.2	169295	193503	41292.9	-13407.8	262.757	-0.121906	0.484309
1.35	256.102	260.516	253.894	269.041	273.538	266.543	54929.6	52640.4	93339.1	169962	193905	40698.7	-14230.9	258.972	-0.124106	0.481365
1.375	256.562	261.011	254.484	269.53	274.055	267.151	55149.9	52850.5	92970.3	170604	194291	40119.9	-15030.1	255.285	-0.126319	0.47851
1.4	257.002	261.483	255.057	269.997	274.547	267.743	55362.2	53052.8	92608.8	171222	194663	39556	-15806.2	251.693	-0.128533	0.47574
1.425	257.423	261.933	255.616	270.446	275.016	268.319	55566.8	53247.8	92254.4	171819	195020	39006.5	-16560.3	248.192	-0.130735	0.473051
1.45	257.826	262.36	256.162	270.876	275.462	268.88	55764.1	53435.9	91906.9	172395	195364	38471	-17293.2	244.781	-0.132904	0.47044
1.475	258.213	262.765	256.695	271.289	275.885	269.428	55954.5	53617.4	91566.4	172951	195695	37948.9	-18005.6	241.455	-0.135019	0.467904
1.5	258.585	263.148	257.218	271.686	276.286	269.965	56138.3	53792.7	91232.6	173488	196014	37439.9	-18698.4	238.213	-0.137051	0.465439
1.525	258.943	263.51	257.731	272.069	276.665	270.49	56315.9	53961.9	90905.4	174007	196322	36943.5	-19372.4	235.05	-0.138964	0.463043
1.55	259.287	263.85	258.235	272.438	277.022	271.006	56487.4	54125.5	90584.7	174509	196619	36459.2	-20028.2	231.966	-0.140716	0.460712
1.575	259.62	264.168	258.732	272.795	277.357	271.513	56653.3	54283.6	90270.3	174994	196905	35986.6	-20666.6	228.956	-0.142253	0.458445
1.6	259.942	264.464	259.222	273.142	277.67	272.013	56813.7	54436.6	89962	175464	197182	35525.4	-21288.2	226.019	-0.14351	0.456239
1.625	260.256	264.738	259.706	273.479	277.96	272.505	56968.9	54584.6	89659.8	175918	197449	35075.2	-21893.7	223.151	-0.144408	0.45409
1.65	260.563	264.988	260.185	273.809	278.227	272.991	57119.2	54727.9	89363.5	176359	197708	34635.6	-22483.6	220.352	-0.144851	0.451998
1.675	260.864	265.214	260.66	274.134	278.47	273.471	57264.7	54866.7	89072.9	176786	197957	34206.2	-23058.5	217.619	-0.144723	0.44996
1.7	261.163	265.415	261.13	274.456	278.688	273.945	57405.7	55001.1	88787.8	177199	198199	33786.7	-23619	214.949	-0.143886	0.447973
1.725	261.462	265.59	261.596	274.776	278.88	274.414	57542.3	55131.5	88508.1	177600	198433	33376.7	-24165.7	212.34	-0.142176	0.446036
1.75	261.763	265.738	262.057	275.099	279.046	274.876	57674.9	55257.9	88233.7	177989	198659	32975.8	-24699	209.791	-0.139401	0.444146
1.775	262.07	265.858	262.512	275.427	279.185	275.331	57803.4	55380.5	87964.4	178367	198878	32583.9	-25219.5	207.3	-0.135341	0.442303
1.8	262.387	265.948	262.959	275.764	279.295	275.777	57928.2	55499.5	87699.9	178734	199091	32200.4	-25727.7	204.865	-0.129747	0.440503
1.825	262.718	266.009	263.397	276.114	279.377	276.212	58049.3	55615.1	87440.3	179090	199296	31825.2	-26224.1	202.483	-0.122345	0.438745
1.85	263.067	266.041	263.821	276.482	279.431	276.633	58167	55727.3	87185.2	179436	199496	31457.9	-26709.1	200.154	-0.112847	0.437028
1.875	263.44	266.043	264.228	276.87	279.458	277.034	58281.4	55836.4	86934.7	179773	199690	31098.2	-27183.2	197.876	-0.100969	0.435349
1.9	263.84	266.02	264.611	277.284	279.461	277.411	58392.6	55942.6	86688.4	180101	199878	30745.8	-27646.8	195.648	-0.0864538	0.433707
1.925	264.271	265.973	264.963	277.727	279.443	277.758	58500.9	56045.8	86446.4	180419	200060	30400.5	-28100.4	193.467	-0.0691055	0.432101
1.95	264.736	265.91	265.279	278.2	279.411	278.067	58606.3	56146.4	86208.4	180730	200238	30062	-28544.3	191.332	-0.0488363	0.43053
1.975	265.236	265.839	265.55	278.705	279.371	278.332	58709.1	56244.4	85974.5	181033	200411	29730.1	-28979	189.242	-0.0257127	0.428991

## Sheet: 4% UB
Slip	Ira (A)	Irb (A)	Irc (A)	Isa (A)	Isb (A)	Isc (A)	Pr - Total (W)	Ps -Total (W)	Pin (W)	Pin (VAR)	Pin (KVA)	Airgap	Electr Mech	Pos Seq T (Nm)	Neg Seq T (Nm)	pf
-1	288.788	297.743	288.032	303.602	312.711	302.301	70774.8	67859	-2872.15	220156	220175	-70731.2	-141506	-450.358	-0.0694744	-0.0130448
-0.975	288.521	297.533	287.874	303.336	312.502	302.138	70672.3	67764.6	-4675.26	219972	220021	-72439.9	-143112	-461.237	-0.0700101	-0.0212491
-0.95	288.216	297.287	287.683	303.029	312.255	301.939	70552.2	67653.7	-6566.37	219743	219841	-74220	-144772	-472.57	-0.0705541	-0.0298687
-0.925	287.867	296.998	287.453	302.677	311.965	301.701	70412.2	67523.9	-8550.93	219463	219629	-76074.8	-146487	-484.378	-0.0711065	-0.0389335
-0.9	287.468	296.662	287.18	302.274	311.626	301.417	70249.6	67372.8	-10634.8	219125	219383	-78007.6	-148257	-496.683	-0.0716674	-0.0484757
-0.875	287.013	296.272	286.857	301.813	311.232	301.081	70061.4	67197.6	-12823.9	218721	219097	-80021.6	-150083	-509.505	-0.0722372	-0.0585308
-0.85	286.494	295.82	286.478	301.287	310.774	300.687	69844.2	66995.1	-15124.8	218243	218766	-82119.9	-151964	-522.864	-0.0728159	-0.069137
-0.825	285.903	295.298	286.033	300.686	310.243	300.225	69594.1	66761.4	-17544.1	217678	218384	-84305.5	-153900	-536.779	-0.0734038	-0.080336
-0.8	285.23	294.696	285.514	300	309.631	299.685	69306.5	66492.3	-20088.5	217015	217942	-86580.8	-155887	-551.265	-0.0740011	-0.0921734
-0.775	284.464	294.003	284.911	299.217	308.924	299.057	68976.3	66183	-22765	216239	217434	-88948	-157924	-566.335	-0.0746081	-0.104698
-0.75	283.59	293.204	284.209	298.323	308.109	298.327	68597.6	65827.8	-25580.5	215335	216849	-91408.4	-160006	-581.999	-0.0752249	-0.117965
-0.725	282.594	292.285	283.395	297.303	307.171	297.48	68163.6	65420.3	-28541.8	214284	216176	-93962.1	-162126	-598.257	-0.0758519	-0.13203
-0.7	281.458	291.228	282.452	296.138	306.089	296.499	67666.5	64953.1	-31655	213063	215402	-96608.1	-164275	-615.103	-0.0764891	-0.146958
-0.675	280.161	290.012	281.36	294.807	304.845	295.362	67097.3	64417.6	-34925.7	211649	214511	-99343.3	-166441	-632.516	-0.077137	-0.162815
-0.65	278.68	288.613	280.096	293.285	303.411	294.046	66445.9	63804.3	-38358.1	210012	213486	-102162	-168608	-650.464	-0.0777958	-0.179675
-0.625	276.986	287.002	278.632	291.542	301.759	292.523	65700.4	63101.8	-41954.7	208120	212306	-105057	-170757	-668.889	-0.0784656	-0.197614
-0.6	275.047	285.148	276.939	289.545	299.855	290.76	64847.6	62297.6	-45715.4	205935	210948	-108013	-172861	-687.711	-0.0791469	-0.216714
-0.575	272.825	283.01	274.978	287.255	297.66	288.718	63872.3	61377.3	-49636.2	203414	209382	-111014	-174886	-706.814	-0.0798399	-0.23706
-0.55	270.276	280.545	272.707	284.626	295.127	286.354	62757.4	60324.6	-53708.4	200509	207577	-114033	-176790	-726.037	-0.0805449	-0.258739
-0.525	267.349	277.701	270.076	281.605	292.202	283.615	61483.7	59121.2	-57916.5	197164	205494	-117038	-178521	-745.166	-0.0812622	-0.28184
-0.5	263.986	274.417	267.027	278.131	288.825	280.441	60030.1	57747	-62236	193319	203090	-119983	-180013	-763.917	-0.081992	-0.306445
-0.475	260.118	270.624	263.494	274.133	284.921	276.763	58373.5	56180	-66630.9	188907	200313	-122811	-181184	-781.921	-0.0827349	-0.332634
-0.45	255.667	266.243	259.399	269.53	280.411	272.5	56489.3	54396.8	-71050.5	183854	197106	-125447	-181937	-798.706	-0.083491	-0.360469
-0.425	250.545	261.182	254.656	264.231	275.2	267.563	54352.2	52373.1	-75425.6	178087	193401	-127799	-182151	-813.676	-0.0842607	-0.389995
-0.4	244.653	255.339	249.164	258.133	269.183	261.847	51937	50084.9	-79664	171529	189126	-129749	-181686	-826.092	-0.0850445	-0.421223
-0.375	237.882	248.601	242.816	251.123	262.244	255.24	49221	47510.6	-83646.6	164108	184197	-131157	-180378	-835.058	-0.0858426	-0.454116
-0.35	230.114	240.848	235.491	243.079	254.259	247.619	46186.5	44632.7	-87223.6	155767	178526	-131856	-178043	-839.51	-0.0866555	-0.488577
-0.325	221.225	231.95	227.066	233.874	245.098	238.856	42823.9	41442.1	-90211.6	146468	172020	-131654	-174478	-838.221	-0.0874835	-0.524424
-0.3	211.094	221.778	217.415	223.382	234.631	228.821	39136.9	37942	-92394.1	136209	164589	-130336	-169473	-829.833	-0.0883271	-0.561363
-0.275	199.605	210.214	206.419	211.487	222.738	217.394	35147.4	34152.6	-93526.4	125037	156145	-127679	-162826	-812.918	-0.0891867	-0.598971
-0.25	186.664	197.156	193.978	198.096	209.322	204.474	30901.2	30117	-93346.4	113065	146620	-123463	-154365	-786.082	-0.0900627	-0.636657
-0.225	172.209	182.536	180.024	183.151	194.327	189.995	26472.4	25905.3	-91594.4	100489	135969	-117500	-143972	-748.117	-0.0909557	-0.673641
-0.2	156.229	166.337	164.534	166.653	177.751	173.946	21966.1	21616.9	-88040.6	87590.6	124190	-109658	-131624	-698.193	-0.091866	-0.708916
-0.175	138.776	148.607	147.551	148.674	159.673	156.383	17516.5	17379.1	-82519.3	74737.9	111334	-99898.4	-117415	-636.066	-0.0927942	-0.741189
-0.15	119.976	129.473	129.192	129.381	140.272	137.454	13279.6	13340.1	-74964.8	62367.1	97516	-88304.9	-101585	-562.26	-0.0937408	-0.768743
-0.125	100.038	109.145	109.653	109.05	119.847	117.403	9420.63	9656.99	-65440.3	50947	82933.9	-75097.3	-84517.9	-478.179	-0.0947063	-0.789066
-0.1	79.2406	87.9117	89.2051	88.0918	98.8498	96.5928	6096.11	6478.8	-54151.6	40930.5	67880	-60630.4	-66726.5	-386.081	-0.0956913	-0.797754
-0.075	57.9251	66.1307	68.1825	67.1287	77.9623	75.5318	3435.18	3928.88	-41438.1	32700.9	52787	-45367	-48802.2	-288.912	-0.0966963	-0.785006
-0.05	36.468	44.2196	46.9575	47.2706	58.3368	55.008	1523.76	2089.58	-27740.8	26525.7	38381.9	-29830.4	-31354.2	-190.004	-0.097722	-0.722759
-0.025	15.3029	22.755	25.9401	31.3216	42.3647	36.6616	395.45	993.683	-13552.1	22528	26290.1	-14545.8	-14941.2	-92.7002	-0.0987689	-0.515483
0
0.025	25.6562	20.8824	15.2066	36.6827	40.2798	29.1561	367.89	920.911	14399.9	20836	25327.8	13479	13111.1	85.709	-0.100929	0.568542
0.05	44.4745	39.9285	33.8685	52.412	53.3436	42.9778	1309.79	1794.39	27381	22739.4	35592.2	25586.7	24276.9	162.788	-0.102044	0.7693
0.075	62.136	58.0713	51.5492	69.0659	68.8974	59.1172	2744.97	3138.34	39338.1	26091.5	47204.4	36199.8	33454.8	230.352	-0.103182	0.833358
0.1	78.5399	75.0034	68.0334	85.2263	84.672	75.149	4557.85	4843.19	50126.7	30574.9	58715.5	45283.5	40725.7	288.179	-0.104345	0.853722
0.125	93.6575	90.651	83.2692	100.428	99.823	90.3647	6639.52	6805.51	59689.6	35886.2	69646.7	52884.1	46244.5	336.565	-0.105534	0.857033
0.15	107.507	105.016	97.2638	114.512	114.025	104.531	8894.02	8934.1	68037.5	41754.6	79828.2	59103.4	50209.4	376.157	-0.106749	0.852299
0.175	120.14	118.141	110.06	127.448	127.165	117.586	11241.4	11152.9	75229.3	47951.2	89211.9	64076.4	52835.1	407.815	-0.107991	0.843265
0.2	131.627	130.096	121.724	139.266	139.231	129.545	13618	13401.2	81353.6	54291.9	97806	67952.5	54334.5	432.49	-0.109261	0.831785
0.225	142.052	140.961	132.335	150.026	150.261	140.46	15975.4	15632.9	86514.9	60634.2	105647	70882	54906.6	451.138	-0.11056	0.818904
0.25	151.504	150.826	141.977	159.804	160.315	150.403	18278.4	17814.3	90822.3	66872.5	112786	73008	54729.6	464.671	-0.111889	0.805264
0.275	160.071	159.779	150.736	168.684	169.469	159.451	20502.5	19922	94382.9	72931.9	119278	74460.9	53958.4	473.92	-0.113248	0.791286
0.3	167.838	167.907	158.695	176.746	177.798	167.683	22632.1	21941	97297.4	78762.2	125181	75356.4	52724.3	479.619	-0.114639	0.777254
0.325	174.885	175.292	165.933	184.07	185.38	175.177	24657.9	23862.2	99657.1	84332.3	130551	75794.9	51136.9	482.409	-0.116063	0.76336
0.35	181.287	182.008	172.523	190.729	192.287	182.006	26575.7	25681.6	101544	89625.4	135439	75862.1	49286.4	482.836	-0.117521	0.749735
0.375	187.11	188.126	178.53	196.792	198.586	188.235	28384.8	27398.3	103029	94635.4	139896	75630.5	47245.7	481.36	-0.119014	0.736469
0.4	192.415	193.707	184.016	202.319	204.338	193.926	30087	29014	104175	99363.9	143964	75160.6	45073.7	478.367	-0.120543	0.723618
0.425	197.257	198.806	189.034	207.367	209.599	199.135	31685.7	30531.9	105035	103818	147683	74502.7	42817	474.177	-0.12211	0.711215
0.45	201.683	203.475	193.633	211.986	214.419	203.911	33185.6	31956.2	105654	108007	151090	73698.2	40512.6	469.054	-0.123715	0.69928
0.475	205.739	207.758	197.856	216.219	218.843	208.297	34591.8	33291.9	106073	111943	154217	72781.2	38189.5	463.214	-0.12536	0.687818
0.5	209.461	211.694	201.742	220.106	222.912	212.334	35909.8	34544	106324	115641	157091	71779.6	35869.8	456.836	-0.127047	0.676827
0.525	212.883	215.318	205.324	223.682	226.66	216.056	37145.1	35717.8	106434	119115	159739	70716	33570.9	450.063	-0.128776	0.666299
0.55	216.037	218.661	208.633	226.978	230.12	219.496	38303.4	36818.5	106427	122378	162182	69608.9	31305.6	443.014	-0.13055	0.656221
0.575	218.947	221.752	211.695	230.021	233.319	222.679	39389.8	37851.1	106324	125444	164442	68473.2	29083.5	435.782	-0.132369	0.646578
0.6	221.639	224.614	214.536	232.837	236.283	225.632	40409.5	38820.4	106141	128327	166534	67321	26911.5	428.444	-0.134236	0.637354
0.625	224.132	227.269	217.174	235.447	239.033	228.376	41367.1	39731	105893	131039	168477	66161.8	24794.6	421.063	-0.136152	0.62853
0.65	226.447	229.737	219.631	237.869	241.591	230.93	42267.4	40587	105590	133592	170282	65003.4	22736	413.686	-0.138118	0.620089
0.675	228.598	232.035	221.922	240.122	243.972	233.313	43114.3	41392.4	105244	135997	171964	63851.8	20737.5	406.353	-0.140137	0.612013
0.7	230.601	234.178	224.062	242.221	246.194	235.539	43911.8	42150.9	104863	138266	173533	62712	18800.2	399.095	-0.14221	0.604282
0.725	232.469	236.18	226.066	244.179	248.269	237.622	44663.4	42865.9	104453	140407	174999	61587.5	16924.1	391.934	-0.144339	0.596881
0.75	234.214	238.052	227.944	246.008	250.212	239.575	45372.6	43540.6	104022	142429	176371	60481.4	15108.9	384.89	-0.146526	0.589791
0.775	235.846	239.807	229.708	247.72	252.032	241.409	46042.3	44177.7	103574	144342	177657	59395.8	13353.5	377.977	-0.148773	0.582998
0.8	237.375	241.454	231.367	249.325	253.741	243.135	46675.3	44780.1	103112	146151	178864	58332.3	11657	371.204	-0.151082	0.576484
0.825	238.809	243.001	232.93	250.83	255.346	244.76	47274.3	45350.1	102642	147866	179999	57292	10017.7	364.579	-0.153455	0.570237
0.85	240.156	244.457	234.405	252.244	256.857	246.294	47841.6	45890.1	102166	149491	181068	56275.6	8434	358.106	-0.155893	0.56424
0.875	241.422	245.829	235.8	253.574	258.281	247.744	48379.5	46402	101686	151034	182075	55283.7	6904.25	351.789	-0.1584	0.558483
0.9	242.614	247.123	237.119	254.827	259.624	249.116	48889.9	46887.8	101204	152499	183026	54316.4	5426.59	345.628	-0.160976	0.552951
0.925	243.738	248.344	238.37	256.009	260.893	250.416	49374.6	47349.3	100723	153893	183924	53373.8	3999.18	339.625	-0.163625	0.547634
0.95	244.798	249.5	239.558	257.124	262.092	251.65	49835.5	47788	100244	155219	184774	52455.6	2620.17	333.777	-0.166347	0.542519
0.975	245.799	250.593	240.687	258.177	263.228	252.823	50274	48205.6	99767.3	156481	185580	51561.7	1287.71	328.083	-0.169146	0.537597
1	246.745	251.629	241.762	259.173	264.303	253.94	50691.6	48603.2	99294.9	157685	186344	50691.6	-1.1399e-11			0.532858
1.025	247.64	252.611	242.787	260.117	265.323	255.004	51089.7	48982.3	98827.3	158833	187069	49845	-1244.75	317.148	-0.174978	0.528293
1.05	248.487	253.543	243.766	261.01	266.291	256.02	51469.5	49344	98365.2	159930	187758	49021.2	-2448.26	311.901	-0.178014	0.523892
1.075	249.29	254.428	244.702	261.858	267.211	256.992	51832.1	49689.3	97909.2	160977	188414	48219.9	-3612.22	306.796	-0.181133	0.519648
1.1	250.052	255.269	245.598	262.662	268.085	257.921	52178.5	50019.4	97459.7	161979	189039	47440.3	-4738.24	301.83	-0.184335	0.515554
1.125	250.775	256.069	246.457	263.425	268.916	258.812	52509.9	50335	97016.9	162938	189634	46682	-5827.88	296.999	-0.187621	0.5116
1.15	251.461	256.83	247.282	264.151	269.707	259.667	52826.9	50637	96581.3	163856	190202	45944.3	-6882.64	292.3	-0.19099	0.507782
1.175	252.113	257.555	248.075	264.841	270.46	260.489	53130.6	50926.3	96152.9	164737	190745	45226.6	-7903.97	287.727	-0.194442	0.504092
1.2	252.733	258.245	248.839	265.498	271.178	261.28	53421.6	51203.6	95732	165581	191263	44528.4	-8893.24	283.279	-0.197975	0.500525
1.225	253.323	258.902	249.576	266.123	271.861	262.043	53700.7	51469.5	95318.5	166391	191759	43849	-9851.77	278.95	-0.201588	0.497074
1.25	253.884	259.528	250.288	266.719	272.512	262.779	53968.6	51724.7	94912.5	167169	192234	43187.8	-10780.8	274.737	-0.205275	0.493735
1.275	254.418	260.125	250.977	267.286	273.132	263.491	54225.9	51969.9	94514.1	167916	192688	42544.2	-11681.6	270.636	-0.209032	0.490502
1.3	254.927	260.693	251.645	267.828	273.723	264.181	54473.1	52205.4	94123.2	168635	193124	41917.8	-12555.3	266.644	-0.21285	0.487371
1.325	255.412	261.234	252.294	268.345	274.286	264.849	54710.7	52432	93739.8	169327	193543	41307.8	-13402.9	262.757	-0.216722	0.484337
1.35	255.874	261.748	252.924	268.838	274.822	265.499	54939.4	52649.9	93363.7	169993	193944	40713.8	-14225.6	258.972	-0.220633	0.481395
1.375	256.315	262.237	253.538	269.309	275.331	266.131	55159.6	52859.7	92995	170634	194330	40135.3	-15024.3	255.285	-0.224567	0.478542
1.4	256.737	262.701	254.138	269.76	275.815	266.747	55371.6	53061.9	92633.5	171252	194701	39571.7	-15800	251.693	-0.228504	0.475774
1.425	257.139	263.141	254.724	270.192	276.274	267.349	55576	53256.7	92279.2	171849	195057	39022.5	-16553.5	248.192	-0.232417	0.473087
1.45	257.523	263.557	255.298	270.605	276.708	267.938	55773.1	53444.5	91931.7	172424	195401	38487.2	-17285.8	244.781	-0.236274	0.470478
1.475	257.892	263.95	255.862	271.001	277.118	268.515	55963.2	53625.8	91591.2	172979	195731	37965.4	-17997.8	241.455	-0.240034	0.467944
1.5	258.244	264.318	256.417	271.382	277.505	269.081	56146.7	53800.7	91257.4	173515	196049	37456.7	-18690.1	238.213	-0.243646	0.465481
1.525	258.584	264.664	256.964	271.748	277.867	269.639	56323.9	53969.7	90930.1	174033	196356	36960.4	-19363.5	235.05	-0.247048	0.463087
1.55	258.91	264.985	257.504	272.102	278.205	270.189	56495.1	54132.9	90609.3	174534	196652	36476.4	-20018.8	231.966	-0.250162	0.460759
1.575	259.225	265.281	258.039	272.444	278.518	270.731	56660.6	54290.7	90294.7	175018	196938	36004	-20656.6	228.956	-0.252894	0.458493
1.6	259.531	265.553	258.569	272.777	278.806	271.268	56820.7	54443.3	89986.3	175487	197214	35543	-21277.7	226.019	-0.255129	0.456289
1.625	259.83	265.798	259.095	273.101	279.068	271.8	56975.5	54591	89683.8	175941	197480	35092.9	-21882.6	223.151	-0.256725	0.454142
1.65	260.123	266.016	259.618	273.42	279.303	272.327	57125.3	54733.9	89387.2	176380	197737	34653.3	-22472.1	220.352	-0.257512	0.452051
1.675	260.413	266.206	260.139	273.736	279.51	272.85	57270.4	54872.2	89096.1	176805	197985	34223.9	-23046.6	217.619	-0.257285	0.450014
1.7	260.702	266.367	260.658	274.051	279.688	273.369	57411	55006.2	88810.5	177218	198226	33804.2	-23606.7	214.949	-0.255797	0.448027
1.725	260.995	266.495	261.174	274.368	279.835	273.884	57547.1	55136.1	88530.1	177617	198458	33394	-24153.1	212.34	-0.252757	0.446091
1.75	261.295	266.591	261.687	274.692	279.95	274.395	57679.1	55262	88254.9	178005	198682	32992.9	-24686.3	209.791	-0.247825	0.444201
1.775	261.605	266.653	262.195	275.026	280.032	274.898	57807.1	55384.1	87984.5	178381	198900	32600.4	-25206.7	207.3	-0.240607	0.442356
1.8	261.932	266.678	262.696	275.376	280.08	275.393	57931.4	55502.6	87718.9	178746	199110	32216.3	-25715.1	204.865	-0.230661	0.440554
1.825	262.28	266.667	263.186	275.745	280.093	275.876	58052	55617.7	87457.8	179101	199314	31840.2	-26211.8	202.483	-0.217501	0.438794
1.85	262.656	266.619	263.662	276.14	280.071	276.342	58169.1	55729.4	87201.1	179446	199512	31471.7	-26697.4	200.154	-0.200617	0.437073
1.875	263.065	266.535	264.116	276.567	280.016	276.786	58282.9	55838	86948.6	179781	199703	31110.6	-27172.4	197.876	-0.179501	0.435389
1.9	263.513	266.419	264.541	277.03	279.931	277.2	58393.7	55943.7	86700.1	180108	199889	30756.4	-27637.3	195.648	-0.153696	0.433741
1.925	264.006	266.275	264.929	277.534	279.822	277.576	58501.5	56046.6	86455.5	180426	200070	30409	-28092.6	193.467	-0.122854	0.432127
1.95	264.546	266.111	265.27	278.081	279.695	277.904	58606.6	56146.8	86214.8	180735	200246	30068	-28538.7	191.332	-0.0868201	0.430545
1.975	265.134	265.938	265.552	278.673	279.561	278.176	58709.1	56244.7	85977.9	181038	200417	29733.2	-28975.9	189.242	-0.0457115	0.428995

## Sheet: 5% UB
Slip	Ira (A)	Irb (A)	Irc (A)	Isa (A)	Isb (A)	Isc (A)	Pr - Total (W)	Ps -Total (W)	Pin (W)	Pin (VAR)	Pin (KVA)	Airgap	Electr Mech	Pos Seq T (Nm)	Neg Seq T (Nm)	pf
-1	288.13	299.307	287.183	302.98	314.347	301.349	70793.2	67876.7	-2848.37	220213	220231	-70725	-141518	-450.358	-0.108554	-0.0129335
-0.975	287.85	299.098	287.039	302.699	314.139	301.198	70690.8	67782.3	-4651.45	220028	220077	-72433.7	-143124	-461.237	-0.109391	-0.0211355
-0.95	287.53	298.852	286.862	302.379	313.893	301.013	70570.6	67671.3	-6542.52	219799	219897	-74213.8	-144784	-472.57	-0.110241	-0.0297527
-0.925	287.166	298.563	286.648	302.012	313.604	300.788	70430.6	67541.5	-8527.05	219519	219685	-76068.5	-146499	-484.378	-0.111104	-0.0388149
-0.9	286.751	298.227	286.39	301.594	313.265	300.519	70268	67390.4	-10610.8	219182	219438	-78001.2	-148269	-496.683	-0.11198	-0.0483545
-0.875	286.279	297.837	286.084	301.117	312.871	300.199	70079.8	67215.2	-12800	218778	219152	-80015.2	-150095	-509.505	-0.112871	-0.0584068
-0.85	285.743	297.385	285.722	300.573	312.414	299.821	69862.6	67012.6	-15100.8	218299	218821	-82113.5	-151976	-522.864	-0.113775	-0.06901
-0.825	285.134	296.862	285.297	299.954	311.884	299.376	69612.4	66778.9	-17520	217734	218438	-84299	-153911	-536.779	-0.114693	-0.080206
-0.8	284.442	296.259	284.798	299.25	311.271	298.856	69324.8	66509.9	-20064.4	217071	217996	-86574.3	-155899	-551.265	-0.115627	-0.0920402
-0.775	283.656	295.564	284.216	298.447	310.564	298.247	68994.6	66200.6	-22740.9	216295	217488	-88941.5	-157936	-566.335	-0.116575	-0.104562
-0.75	282.761	294.763	283.537	297.534	309.749	297.538	68615.9	65845.4	-25556.4	215391	216902	-91401.7	-160018	-581.999	-0.117539	-0.117824
-0.725	281.743	293.842	282.747	296.492	308.809	296.714	68181.9	65437.8	-28517.6	214340	216229	-93955.4	-162137	-598.257	-0.118519	-0.131886
-0.7	280.584	292.782	281.83	295.305	307.727	295.757	67684.8	64970.6	-31630.8	213119	215454	-96601.3	-164286	-615.103	-0.119514	-0.14681
-0.675	279.263	291.563	280.766	293.95	306.48	294.646	67115.6	64435.1	-34901.4	211705	214562	-99336.5	-166452	-632.516	-0.120527	-0.162663
-0.65	277.757	290.16	279.531	292.402	305.044	293.357	66464.1	63821.7	-38333.8	210068	213537	-102155	-168620	-650.464	-0.121556	-0.179518
-0.625	276.036	288.544	278.1	290.633	303.389	291.863	65718.6	63119.2	-41930.4	208176	212357	-105050	-170768	-668.889	-0.122603	-0.197453
-0.6	274.069	286.683	276.441	288.609	301.482	290.132	64865.8	62315.1	-45691	205991	210997	-108006	-172872	-687.711	-0.123667	-0.216548
-0.575	271.818	284.538	274.516	286.29	299.282	288.124	63890.4	61394.7	-49611.8	203470	209431	-111006	-174897	-706.814	-0.12475	-0.236888
-0.55	269.239	282.064	272.285	283.63	296.743	285.797	62775.5	60342	-53683.9	200565	207625	-114026	-176801	-726.037	-0.125851	-0.258562
-0.525	266.28	279.209	269.697	280.577	293.811	283.097	61501.8	59138.6	-57891.9	197220	205541	-117030	-178532	-745.166	-0.126972	-0.281656
-0.5	262.883	275.913	266.695	277.07	290.425	279.966	60048.2	57764.4	-62211.4	193375	203136	-119976	-180024	-763.917	-0.128113	-0.306255
-0.475	258.98	272.105	263.212	273.037	286.511	276.334	58391.6	56197.4	-66606.3	188962	200358	-122804	-181195	-781.921	-0.129273	-0.332437
-0.45	254.494	267.706	259.172	268.398	281.988	272.122	56507.4	54414.1	-71025.8	183910	197149	-125440	-181947	-798.706	-0.130455	-0.360265
-0.425	249.335	262.624	254.487	263.061	276.762	267.237	54370.2	52390.4	-75400.8	178143	193443	-127791	-182161	-813.676	-0.131657	-0.389784
-0.4	243.405	256.757	249.059	256.925	270.727	261.58	51955	50102.2	-79639.2	171584	189165	-129741	-181696	-826.092	-0.132882	-0.421003
-0.375	236.595	249.992	242.779	249.874	263.768	255.035	49239	47527.8	-83621.8	164164	184235	-131150	-180389	-835.058	-0.134129	-0.453887
-0.35	228.788	242.205	235.529	241.789	255.759	247.482	46204.5	44649.9	-87198.7	155823	178562	-131849	-178053	-839.51	-0.135399	-0.488339
-0.325	219.861	233.268	227.183	232.543	246.57	238.79	42841.9	41459.4	-90186.6	146524	172055	-131646	-174488	-838.221	-0.136693	-0.524175
-0.3	209.693	223.052	217.616	222.011	236.07	228.831	39154.8	37959.2	-92369.1	136264	164621	-130328	-169483	-829.833	-0.138011	-0.561103
-0.275	198.168	211.437	206.711	210.077	224.141	217.483	35165.4	34169.7	-93501.3	125092	156174	-127671	-162836	-812.918	-0.139354	-0.598698
-0.25	185.195	198.32	194.365	196.648	210.685	204.646	30919.1	30134.1	-93321.3	113121	146646	-123455	-154375	-786.082	-0.140723	-0.63637
-0.225	170.713	183.635	180.509	181.669	195.645	190.252	26490.3	25922.4	-91569.2	100544	135993	-117492	-143982	-748.117	-0.142118	-0.673338
-0.2	154.711	167.364	165.122	165.14	179.022	174.288	21984	21634	-88015.4	87645.6	124211	-109649	-131633	-698.193	-0.143541	-0.708594
-0.175	137.242	149.556	148.244	147.136	160.899	156.808	17534.3	17396.2	-82494	74792.8	111352	-99890.2	-117425	-636.066	-0.144991	-0.740841
-0.15	118.435	130.339	129.989	127.823	141.456	137.954	13297.4	13357.2	-74939.4	62422	97531.6	-88296.6	-101594	-562.26	-0.14647	-0.76836
-0.125	98.4992	109.925	110.554	107.479	121.001	117.968	9438.41	9674.02	-65414.9	51001.8	82947.5	-75088.9	-84527.3	-478.179	-0.147979	-0.78863
-0.1	77.7158	88.6087	90.2099	86.5173	99.9957	97.1995	6113.86	6495.81	-54126.1	40985.2	67892.7	-60621.9	-66735.8	-386.081	-0.149518	-0.79723
-0.075	56.4268	66.7564	69.2885	65.5656	79.1433	76.1403	3452.91	3945.87	-41412.6	32755.6	52800.9	-45358.5	-48811.4	-288.912	-0.151088	-0.784317
-0.05	35.0161	44.8102	48.1663	45.7668	59.6276	55.5321	1541.46	2106.54	-27715.2	26580.3	38401.1	-29821.8	-31363.2	-190.004	-0.152691	-0.72173
-0.025	13.9718	23.4462	27.269	30.1061	43.8581	36.8804	413.122	1010.61	-13526.5	22582.5	26323.7	-14537.1	-14950.2	-92.7002	-0.154326	-0.513852
0
0.025	27.083	21.3491	14.1331	37.2447	41.632	27.708	385.502	937.784	14425.7	20890.3	25387.1	13487.9	13102.4	85.709	-0.157702	0.568229
0.05	45.8292	40.2578	32.5835	53.2643	54.408	41.3784	1327.37	1811.23	27406.9	22793.6	35646.7	25595.7	24268.3	162.788	-0.159443	0.768848
0.075	63.427	58.4142	50.1849	70.0111	69.8032	57.5107	2762.52	3155.16	39364	26145.6	47255.9	36208.9	33446.4	230.352	-0.161222	0.832998
0.1	79.7693	75.3949	66.6196	86.193	85.5075	73.5463	4575.37	4859.98	50152.7	30628.9	58765.9	45292.7	40717.4	288.179	-0.16304	0.853433
0.125	94.8265	91.1011	81.8206	101.385	100.636	88.7639	6657	6822.26	59715.6	35940.2	69696.9	52893.4	46236.4	336.565	-0.164897	0.856791
0.15	108.617	105.526	95.7901	115.446	114.841	102.931	8911.47	8950.82	68063.7	41808.4	79878.7	59112.8	50201.4	376.157	-0.166795	0.852088
0.175	121.192	118.711	108.569	128.349	127.998	115.986	11258.8	11169.5	75255.5	48005	89262.9	64086	52827.2	407.815	-0.168736	0.843077
0.2	132.624	130.721	120.22	140.13	140.088	127.946	13635.3	13417.8	81379.9	54345.5	97857.7	67962.1	54326.8	432.49	-0.170721	0.831615
0.225	142.995	141.639	130.823	150.852	151.144	138.864	15992.7	15649.5	86541.3	60687.7	105699	70891.8	54899.1	451.138	-0.17275	0.818748
0.25	152.396	151.552	140.461	160.592	161.227	148.809	18295.7	17830.9	90848.7	66925.9	112839	73017.9	54722.2	464.671	-0.174826	0.805121
0.275	160.913	160.55	149.219	169.433	170.409	157.862	20519.8	19938.6	94409.5	72985.2	119331	74470.9	53951.1	473.92	-0.17695	0.791154
0.3	168.633	168.719	157.179	177.457	178.766	166.1	22649.3	21957.5	97324	78815.4	125235	75366.5	52717.2	479.619	-0.179124	0.77713
0.325	175.636	176.141	164.42	184.744	186.375	173.6	24675.1	23878.7	99683.8	84385.3	130605	75805.1	51130	482.409	-0.181349	0.763245
0.35	181.995	182.893	171.014	191.367	193.307	180.436	26592.9	25698	101571	89678.3	135495	75872.5	49279.6	482.836	-0.183627	0.749628
0.375	187.777	189.042	177.028	197.396	199.629	186.673	28401.9	27414.7	103056	94688.2	139951	75641	47239.1	481.36	-0.18596	0.736369
0.4	193.044	194.652	182.521	202.89	205.403	192.373	30104	29030.4	104202	99416.5	144020	75171.3	45067.3	478.367	-0.188349	0.723524
0.425	197.849	199.778	187.547	207.906	210.685	197.59	31702.7	30548.2	105062	103870	147739	74513.5	42810.8	474.177	-0.190796	0.711128
0.45	202.241	204.472	192.154	212.494	215.524	202.375	33202.5	31972.5	105682	108059	151147	73709.2	40506.6	469.054	-0.193305	0.699199
0.475	206.263	208.777	196.386	216.698	219.967	206.771	34608.7	33308.1	106100	111996	154273	72792.3	38183.7	463.214	-0.195875	0.687742
0.5	209.953	212.734	200.281	220.557	224.052	210.818	35926.6	34560.1	106351	115693	157148	71790.8	35864.2	456.836	-0.198511	0.676757
0.525	213.345	216.377	203.873	224.106	227.816	214.551	37161.9	35733.9	106461	119167	159796	70727.4	33565.5	450.063	-0.201213	0.666233
0.55	216.469	219.739	207.192	227.376	231.29	218	38320.1	36834.5	106455	122429	162239	69620.5	31300.4	443.014	-0.203984	0.65616
0.575	219.352	222.846	210.265	230.394	234.503	221.194	39406.5	37867.1	106352	125495	164499	68484.9	29078.5	435.782	-0.206827	0.646522
0.6	222.016	225.723	213.116	233.186	237.479	224.158	40426.1	38836.4	106169	128378	166592	67332.8	26906.8	428.444	-0.209744	0.637302
0.625	224.484	228.392	215.766	235.772	240.241	226.912	41383.7	39746.8	105921	131090	168534	66173.8	24790.1	421.063	-0.212737	0.628482
0.65	226.773	230.873	218.233	238.172	242.809	229.477	42283.8	40602.8	105618	133643	170340	65015.6	22731.7	413.686	-0.21581	0.620045
0.675	228.9	233.183	220.535	240.404	245.201	231.87	43130.7	41408.1	105272	136048	172021	63864.2	20733.5	406.353	-0.218964	0.611972
0.7	230.88	235.338	222.687	242.481	247.432	234.107	43928.1	42166.6	104891	138316	173590	62724.5	18796.4	399.095	-0.222203	0.604245
0.725	232.726	237.35	224.702	244.418	249.516	236.202	44679.7	42881.5	104482	140457	175056	61600.3	16920.6	391.934	-0.22553	0.596847
0.75	234.449	239.232	226.592	246.228	251.466	238.166	45388.8	43556.1	104050	142479	176428	60494.4	15105.6	384.89	-0.228947	0.589761
0.775	236.059	240.996	228.367	247.92	253.294	240.012	46058.4	44193.2	103602	144391	177714	59409	13350.6	377.977	-0.232458	0.582971
0.8	237.567	242.651	230.039	249.505	255.009	241.749	46691.4	44795.5	103141	146201	178921	58345.7	11654.3	371.204	-0.236066	0.576461
0.825	238.981	244.206	231.614	250.992	256.621	243.386	47290.3	45365.4	102671	147915	180056	57305.5	10015.3	364.579	-0.239773	0.570216
0.85	240.307	245.669	233.102	252.388	258.138	244.932	47857.5	45905.2	102195	149540	181125	56289.4	8431.93	358.106	-0.243583	0.564223
0.875	241.554	247.047	234.508	253.7	259.567	246.394	48395.2	46417.1	101715	151083	182132	55297.7	6902.5	351.789	-0.247499	0.558468
0.9	242.727	248.347	235.841	254.935	260.915	247.778	48905.5	46902.8	101233	152548	183082	54330.7	5425.16	345.628	-0.251525	0.55294
0.925	243.831	249.574	237.105	256.099	262.188	249.091	49390.2	47364.2	100752	153941	183981	53388.3	3998.09	339.625	-0.255663	0.547625
0.95	244.872	250.734	238.306	257.197	263.391	250.338	49850.9	47802.8	100273	155267	184831	52470.3	2619.43	333.777	-0.259917	0.542513
0.975	245.854	251.831	239.449	258.233	264.53	251.524	50289.3	48220.2	99796.9	156529	185636	51576.6	1287.34	328.083	-0.26429	0.537594
1	246.782	252.871	240.538	259.212	265.608	252.654	50706.8	48617.8	99324.6	157732	186400	50706.8	-1.78284e-11			0.532858
1.025	247.658	253.856	241.578	260.139	266.631	253.733	51104.8	48996.8	98857.2	158880	187125	49860.4	-1244.36	317.148	-0.273402	0.528296
1.05	248.488	254.791	242.571	261.015	267.601	254.763	51484.4	49358.3	98395.3	159976	187814	49036.9	-2447.48	311.901	-0.278147	0.523898
1.075	249.273	255.678	243.522	261.846	268.521	255.749	51846.9	49703.5	97939.4	161024	188469	48235.9	-3611.02	306.796	-0.28302	0.519657
1.1	250.016	256.521	244.434	262.634	269.396	256.693	52193.2	50033.4	97490	162025	189094	47456.6	-4736.61	301.83	-0.288024	0.515565
1.125	250.721	257.322	245.31	263.381	270.228	257.6	52524.4	50348.9	97047.4	162983	189689	46698.6	-5825.81	296.999	-0.293157	0.511614
1.15	251.389	258.084	246.152	264.09	271.019	258.471	52841.3	50650.8	96611.9	163901	190256	45961.2	-6880.11	292.3	-0.298422	0.507799
1.175	252.022	258.809	246.963	264.763	271.771	259.31	53144.8	50939.9	96183.7	164781	190798	45243.8	-7900.96	287.727	-0.303816	0.504112
1.2	252.624	259.498	247.745	265.403	272.487	260.119	53435.6	51217	95762.9	165625	191317	44545.9	-8889.74	283.279	-0.309337	0.500547
1.225	253.195	260.154	248.501	266.011	273.168	260.9	53714.6	51482.8	95349.5	166434	191812	43866.8	-9847.76	278.95	-0.314981	0.497099
1.25	253.738	260.778	249.233	266.59	273.816	261.655	53982.2	51737.8	94943.7	167211	192286	43205.9	-10776.3	274.737	-0.320742	0.493763
1.275	254.254	261.372	249.943	267.141	274.433	262.386	54239.2	51982.7	94545.4	167958	192740	42562.7	-11676.5	270.636	-0.326612	0.490532
1.3	254.744	261.936	250.632	267.666	275.019	263.096	54486.2	52218.1	94154.7	168677	193176	41936.6	-12549.6	266.644	-0.332579	0.487404
1.325	255.21	262.472	251.303	268.165	275.577	263.786	54723.7	52444.4	93771.3	169368	193594	41327	-13396.7	262.757	-0.338628	0.484372
1.35	255.653	262.981	251.957	268.642	276.106	264.458	54952.1	52662.1	93395.4	170033	193994	40733.3	-14218.8	258.972	-0.344738	0.481433
1.375	256.075	263.463	252.596	269.096	276.608	265.114	55172	52871.6	93026.8	170673	194380	40155.1	-15016.8	255.285	-0.350886	0.478583
1.4	256.477	263.919	253.221	269.529	277.083	265.755	55383.7	53073.5	92665.4	171291	194750	39591.9	-15791.9	251.693	-0.357037	0.475818
1.425	256.86	264.35	253.835	269.944	277.532	266.382	55587.8	53268	92311	171886	195106	39043	-16544.8	248.192	-0.363151	0.473134
1.45	257.226	264.755	254.438	270.34	277.955	266.998	55784.6	53455.6	91963.7	172460	195448	38508.1	-17276.5	244.781	-0.369178	0.470528
1.475	257.575	265.135	255.033	270.719	278.352	267.604	55974.3	53636.5	91623.1	173015	195778	37986.6	-17987.7	241.455	-0.375053	0.467996
1.5	257.909	265.489	255.62	271.083	278.724	268.201	56157.5	53811.1	91289.3	173550	196095	37478.2	-18679.3	238.213	-0.380697	0.465536
1.525	258.229	265.818	256.201	271.433	279.069	268.791	56334.3	53979.7	90961.9	174067	196401	36982.3	-19352	235.05	-0.386012	0.463144
1.55	258.538	266.12	256.776	271.771	279.387	269.374	56505.1	54142.5	90641	174566	196696	36498.5	-20006.6	231.966	-0.390878	0.460818
1.575	258.835	266.395	257.349	272.098	279.679	269.952	56670.1	54299.9	90326.2	175049	196980	36026.4	-20643.8	228.956	-0.395147	0.458555
1.6	259.124	266.641	257.919	272.416	279.942	270.526	56829.7	54452	90017.6	175517	197254	35565.5	-21264.2	226.019	-0.398639	0.456353
1.625	259.407	266.859	258.487	272.727	280.176	271.097	56984	54599.2	89714.7	175969	197519	35115.6	-21868.5	223.151	-0.401133	0.454208
1.65	259.686	267.045	259.055	273.035	280.379	271.665	57133.3	54741.6	89417.6	176407	197775	34676	-22457.3	220.352	-0.402363	0.452119
1.675	259.964	267.199	259.622	273.341	280.55	272.232	57277.8	54879.4	89126	176831	198021	34246.6	-23031.2	217.619	-0.402008	0.450083
1.7	260.244	267.318	260.189	273.649	280.688	272.796	57417.7	55012.8	88839.7	177241	198260	33826.8	-23590.9	214.949	-0.399683	0.448097
1.725	260.531	267.4	260.755	273.963	280.79	273.357	57553.3	55142.1	88558.4	177639	198490	33416.4	-24136.9	212.34	-0.394933	0.446161
1.75	260.828	267.444	261.319	274.288	280.855	273.915	57684.6	55267.4	88282.1	178025	198712	33014.8	-24669.8	209.791	-0.387226	0.444271
1.775	261.142	267.447	261.88	274.628	280.88	274.467	57811.9	55388.8	88010.5	178399	198928	32621.7	-25190.3	207.3	-0.375949	0.442425
1.8	261.478	267.408	262.434	274.989	280.865	275.01	57935.4	55506.6	87743.3	178763	199136	32236.7	-25698.8	204.865	-0.360408	0.440621
1.825	261.843	267.324	262.977	275.377	280.809	275.541	58055.3	55621	87480.4	179116	199337	31859.4	-26195.9	202.483	-0.339846	0.438857
1.85	262.245	267.197	263.504	275.8	280.711	276.052	58171.7	55732.1	87221.5	179459	199532	31489.4	-26682.3	200.154	-0.313464	0.437131
1.875	262.69	267.027	264.005	276.264	280.574	276.538	58284.9	55840.1	86966.5	179792	199721	31126.4	-27158.5	197.876	-0.280471	0.43544
1.9	263.187	266.819	264.473	276.776	280.402	276.989	58395.1	55945.1	86715.1	180117	199904	30770	-27625.1	195.648	-0.24015	0.433784
1.925	263.74	266.577	264.896	277.341	280.2	277.393	58502.3	56047.5	86467.3	180433	200082	30419.8	-28082.5	193.467	-0.19196	0.43216
1.95	264.355	266.312	265.261	277.962	279.979	277.741	58607	56147.4	86223	180742	200255	30075.6	-28531.4	191.332	-0.135656	0.430566
1.975	265.032	266.037	265.555	278.641	279.75	278.019	58709.2	56244.9	85982.2	181044	200424	29737.3	-28972	189.242	-0.0714241	0.429001
